# Supplementary material for: Voluntary work for the physical and mental health of older volunteers: A systematic review
Source: Campbell Syst Rev. 2020 Oct 23;16(4):e1124. doi: 10.1002/cl2.1124 (PMC8356337; doi:10.1002/cl2.1124)
Supplement: Supplementary file 2 — Supporting information [file CL2-16-e1124-s002.xlsx]

## Sheet: RoB
Study	Country	Sequence generation (Judgement)	Sequence generation (Description, quote from paper or describe key information)	Allocation concealment (Judgement)	Allocation concealment (Description, quote from paper or describe key information)	Blinding (Judgement)	Blinding (Description, quote from paper or describe key information)	Incomplete outcome data addressed (Judgement)	Incomplete outcome data addressed (Description, quote from paper or describe key information)	Free of selective reporting (Judgement)	Free of selective reporting (Description, quote from paper or describe key information)	Free of other bias (Judgement)	Free of other bias (Description, quote from paper or describe key information)	A priori protocol (Judgement)	A priori protocol (Description, quote from paper or describe key information)	A priori analysis plan (Judgement)	A priori analysis plan (Description, quote from paper or describe key information)	Confounding (Judgement)	Confounding (Description, quote from paper or describe key information)	Method for identifying relevant confounders described by researchers. Yes/No - if Yes describe the method used.	Relevant confounders described (note if they were considered, precise, imbalanced or adjusted)	Method used for controlling for confounding (At design state)	Method used for controlling for confounding (At analysis stage)	Data set
Armstrong, 2018	Canada	High		High		4		Unclear	Nothing reported	1		2	Treatment have occured before baseline measures are taken	No		No		5	Argue that the location of charities is not correlated with an individuals health but do not consider the possibility that an individual's choice of location is non-random. Do not discuss or report the number of compliers. The first stage volunteer coefficient is reported (in table 3) to be: 1.65e-4*** (3.59e-5) for Access and for Access squared: -5.06e-8** (2.14e-8), which is extremely small. Co…	A little discussion	A wide variety of variables are included in the regressions: sex, age, marital status, education, employment status household income, age of the youngest child in the household, immigration status and a number of variables reflecting the characteristics of the community. Only overall values are reported, not separated by groups	Uses access as an instrument, measured as the number of registered charities within a three-kilometer radius of an individual’s residence. The range of values is not mentioned	They use the "fully observed recursive Conditional Mixed Process (CMP) model which assumes that the underlying model is based on a general seemingly unrelated regression (SUR) framework and allows the system to consist of binary, ordered, categorical or censored equations" (p. 10). They have two outcomes with three ordered values each	Canadian General Social Surveys (2003, 2005, 2008, 2010 and 2013)
Ayalon, 2008	Israel	High		High		3	Mortality is outcome	1	The final sample included 5055 individuals, yielding a response rate of 83.2%. With regard to time of death (the outcome), for 97.7% of sample participants there was complete follow-up. The only loss to follow-up was of those participants who had moved abroad and died over there	1		1		No		No		3	Adjust for age, gender, education, baseline mental health and physical health, activity level, and social engagement. Some imbalance on all confounders except gender, marital status, employment and only small on age, mental health symptoms and medical conditions	Discussion based on past research and the activity theory	Confounders shown by volunteer/not volunteer with volunteer status defined as volunteer as part of an organization or on their own initiative, such as providing assistance to the sick, to older adults or to children (but not one’s own family members or grandchildren). Of those who volunteered, 60.9% volunteered as part of an organization. Small to some imbalance on most of the confounders	None	Cox proportional hazard rate	Between the years 1997 and 1998, the Israeli Central Bureau of Statistics conducted a face-to-face national survey of Israelis aged 60 years and older
Becchetti, 2018	Austria, Germany, Sweden, Netherlands, Spain, Italy, France, Denmark, Greece, Switzerland, Belgium, Israel, Czech Republic, Poland, Ireland, Luxembourg, Hungary, Portugal, Slovenia, and Estonia.	High		High		4		Unclear	Nothing reported	1		5	24 outcomes and 4 different methods of estimation makes it likely that some significant effect sizes are found. Treatment takes place 'the last month' and outcome and confounders measured at the same time.	No		No		5	Pool data for 20 countries (Austria, Germany, Sweden, Netherlands, Spain, Italy, France, Denmark, Greece, Switzerland, Belgium, Israel, Czech Republic, Poland, Ireland, Luxembourg, Hungary, Portugal, Slovenia, and Estonia) and four waves (Wave 1,2,4 and 5 (2004, 2006/7, 2012 and (2013). Treatment takes place 'the last month' and outcome and confounders measured at the same time, making some of th…	Discussion of the litterature	Included controls: age, gender, education levels, job status, marital status, n_children, n_grandchildren, drinking and sport attitudes, overweight_obese, smoking, ln_income, wave and country dummies	None	Pooled OLS, individual random model, fixed effect model and instrument variable (share of voluntary workers in one’s own region and the neighbouring regions) model	Survey of Health, Ageing and Retirement in Europe (SHARE), waves 1, 2, 4 and 5
Burr, 2011	USA	High		High		3	Outcome is a biomeasure and most likely the treatment status is unknown by those measuring it (not explicitly stated though)	3	In 2006, the HRS selected a random sample of approximately one-half of its core sample to participate in home visits to collect biomarker data, response rate 74%. Missing values for most variables were below 1% and respondents in these cases are excluded from the analysis. Missing values for the stress index, anger index, and anxiety index (see below) were 1% or higher; values were imputed for th…	1		1		No		No		5	All confounders and more considered, no imbalance by treatment group status is shown or discussed. Volunteering in 2004 (past 12 month) and outcome in 2006, though the psychosocial and health behavior measures were taken from the 2006 version of the HRS (same as outcome), i.e. are bad controls. Also income and stress are bad controls.	Discussion	Control for age, gender, race, marital status, education, 2006 household income, 2006 chronic stress (2006 is the same year as outcome). No imbalances on group shown or discussed, table 1 reports covariates but divided by the outcome measure and not treatment status. Also include a number of psychosocial and health behavior measures taken from the 2006 survey	None	Logistic regression	2004 and 2006 Health and Retirement Study (HRS)
Burr, 2016	USA	High		High		4		2	2.9% missing data, not reported by group	1		1		No		No		5	Volunteering activity was taken from the 2004 wave. The indicators of CVD risk and all other covariates were taken from the 2006 wave (thus the covariates income, smoking, physical activity, marital status and three health conditions are bad controls, whereas age, gender ethnicity and possibly education are not, i.e. have probably not changed since 2004)	A little discussion	All confounders (except mental health) considered and marital status in addition, imbalances not shown or discussed. Income, smoking, physical activity, marital status and three health conditions (heart disease, stroke, and diabetes)are bad controls	Divide into 51-65 and 65+ aged	Logistic regression	Health and Retirement Study (2006-2010)
Burr, 2018	USA	High		High		4	Mortality is one of the three outcomes measured in one; the variable being analysed so cannot be separated from the other two	1	Do not report initial response rate. Missing data rate 4%	1		1		No		No		Unclear	Controls for age, education, ethnicity, marital status, income, employment, health conditions, smoking, Physical activity and BMI. Separate analyses for women and men, otherwise no imbalances shown or discussed. Treatment and confounders all at baseline. Treatment a retrospective question (past 12 months), thus all except age, gender, ethnicity and possibly education are bad controls.	Discussion	Age, education, ethnicity, marital status, income, employment, health conditions, smoking, Physical activity and BMI controlled for. Separate analyses for women and men, otherwise no imbalances shown or discussed.	Respondents with a history of a heart-related conditions (e.g., heart disease, coronary heart disease, angina, congestive heart failure), stroke, or transient ischemic attack were excluded from the analyses at baseline	Cox proportional hazard	Health and Retirement Study (2004-2014)
Carlson, 2008	USA	Unclear	149 (although Tan et al., 2006 reports 148) agreed to participate and were randomized to either be an EC participant or a control in three sequential groups of approximately 50. Method not reported	Unclear		3	The interviewers were blinded to the subject’s randomization assignment, (p. 966 in Tan et al., 2006)	3	Based on Tan et al. (2006). 148 agreed to participate and were randomized to either be an EC participant or a control in three sequential groups of approximately 50. 20 dropped out after randomisation leaving 70 as EC participants and 58 as controls. Overall attrition rate 14% and skewed with 8% in treatment and 19% in control (p. 956-957). Missing data: 11 (16% of those retained) from treatment …	5	Mention that psychological function was assessed by using the Geriatric Depression Scale (Yesavage et al., 1982), the results of which were reported by Fried et al. (2004) and did not differ at baseline or followup; however, the results at follow up is not reported in Fried et al., 2004 or any other paper reporting results from this trial. Report age- and education-adjusted mean intervention and …	2	Some age imbalance (table 1), gender, ethnicity, education, income, marital status and physical (not self assessed) and mental health fairly balanced	No		No								The Experience Corps program in Baltimore MD.
Carr, 2018a	USA	High		High		4		Unclear	Missing data rate is 5.5% after attrition, attrition rate not reported	1		1		No		No		Unclear	All confounders (and more) controlled for. Do not report or discuss imbalances	Discussion	Sample is pooled from respondents ages 51 or older who completed the LBQ in 2006, 2008, or 2010 (i.e., baseline) and again two study waves later, 4 years later (i.e., Time 2). Only include individuals who are married at baseline, and who either remain continuously married or become widowed by Time 2. Control for baseline loneliness, widowness, gender, race, years of education, wealth, and age and…	None	Regression	Health and Retirement Study (HRS). The 2006–2014 HRS survey waves.
Carr, 2018b	USA	High		High		4		Unclear	Nothing reported	1		1		No		No		3	Include demographic, health, and socioeconomic factors, measured at wave t (baseline, before onset of volunteering, considers only new volunteers reporting volunteering the last year in wave t+1 and not volunteering in t-1 and t). Outcome measured in the t+2 wave. Some imbalance on functional health (the outcome variable), self-rated health and marital status; gender, work hours and ethnicity res…	Discussion and exclusion of non-significant covariates (baseline year, smoking behaviors, alcohol consumption, church attendance, and caregiving for family members (parents, spouse, and grandchildren).)	Baseline disability, self-rated health, number of major chronic conditions (cancer, lung disease, heart disease, stroke, psychological diseases, arthritis, high blood pressure), number of depressive symptoms, ethnicity, gender, married/partnered, age, number of household members, total work hours, in the last month. total household wealth and household income and education.	Included only individuals who are consistent, nonvolunteers to minimize some of the accumulated effects of on-going volunteer engagement	Inverse probability weighted regression adjusted models	Health and Retirement Study (1996–2012)
Chiao, 2018	Taiwan	High		High		4		5	Initial response rate not reported but reported that: a final analytical sample of 2944 older adults in 1993, 2386 in 1996, 2032 in 1999, 1330 in 2003, and 899 in 2007. Attrition rate 69% from 1993 to 2007. Reported that death was the major cause of the decline in sample size. The attrition group was more likely to be male and to be socially inactive (p. 2)	1		Unclear	A bit unclear but most likely treatment and outcome measured at the same time (times, it is a growth model and volunteering is most likely a time-varying variable enterred at level 1)	Unclear	Mentions a study protocol at p. 2 but no reference	Unclear	Mentions a study protocol at p. 2 but no reference	Unclear	Social participation measured as current participation in group activities through any one of five types of social organizations: hobby-related clubs, religious or church groups, clan associations, retired or elderly related associations, and political groups is included in the model and most likely part of this variable overlaps with the volunteer work variable. No imbalances on confounders disc…	None	Do not consider SES. No imbalances discussed or shown. Not reported at what level the confounders are included except age which is included in level 1	None	Three level growth model	Taiwan Longitudinal Study on Aging (TLSA, 1993–2007)
Choi, 2007	USA	High		High		4		3	Sample consists of noninstitutionalized older adults who were age 65 and older in 1998, n=11,111, of which 1,057 (10%) died and 573 (5%) had been lost to contact by 2000. A further 1,325 (12%) had to be excluded due to missing outcome data. Furthermore, 126 (1%) was excluded due to not being either non-Hispanic White, non-Hispanic Black (African American), or Hispanic and 141 (1%) due to other mi…	1		1		No		No		5	Treatment/non-treatment is: work and volunteering status between T1 (1998) and T2 (2000) (worked and volunteered, volunteered only, or worked only, as opposed to neither worked nor volunteered). Baseline depression and age, ethnicity, education, and family total income controlled for. Further included are health and disability status at baseline and changes since baseline, changes in marital and …		A number of bad controls are included: changes in health and disability status since baseline, changes in marital and caregiving status since baseline, changes in health-related behaviors (physical exercise, smoking and drinking). No imbalances shown or discussed and 3 selection terms added without any exclusion restrictions; in the absence of an exclusion restriction, model identifiability relie…		Not sure as it is described unclearly	The 1998 and 2000 interview waves of the Health and Retirement Study
Choi, 2013	Denmark, Sweden, Austria, France, Germany, Switzerland, Belgium, the Netherlands, Spain, Italy, Greece, Israel, the Czech Republic, Poland and Ireland	High		High		4		Unclear	Attrition and missing data reported for the whole data set and then they exclude quite a lot due to past health issues	1		5	Treatment 'last month' from interview date	No		No		5	All confounders controlled for. Treatment is 'the preceding 1 month' from interview date and outcome confounders measured at the same time (marital status, educational level, socioeconomic status and long-term illness thus are all bad controls). No imbalances shown or discussed, not even differences in fx volunteer shares between countries	Discussion	Age, sex, marital status, educational level, socioeconomic status and long-term illness considered. Adjust for age, sex, marital status, educational level, socioeconomic status, country and other productive activities (paid work, caregiving, informal helping and caring for grandchildren). Results also provided divided by long-term illness.	Exclude all with past health issues: past history of depression (n =9129), poor orientation (n=690), and physical impairment (n = 15 204). But still there is 1,784 with a long-term illness in the sample	Logistic regression	The first two waves of data collected by the Survey of Health, Ageing and Retirement in Europe (SHARE), (2004/2005) and (2006/2007)
Choi, 2016	USA	High		High		4		2	Attrition rate 27% of which 52% were deceased	1		Unclear	Not sure if the model results can be interpreted as the causal effect of volunteer work on functional health	No		No		Unclear	Control for age, gender, race, education, and income measured at baseline. No imbalances shown or discussed. Multivariate growth curve model including full time and part time work along with volunteer work (all are both outcome and cause of functional health)	Discussion	All except health	None	Multivariate latent growth curve model	Five waves (2000–2008) of the Health and Retirement Study
Corrêa, 2018	Brazil	High		High		4		2	Attrition 11.2%	5	16 outcomes of which the results are only shown for some (in significant as well) and it varies by model and number of confounders used but no explanation offered as to why not all are shown (in the model without confounders all are shown)	5	Uses the number of days volunteered per month which is most likely the current value	No		No		5	All and more confounders controlled for. No imbalances reported or discussed by group. Volunteer status is measured by days per month, most likely the current number, and all confounders used are current values, i.e. some are bad controls	Discussion	All and more controlled for but no imbalances shown or discussed	None	Multiple regression	Participants in this study were people age 60 years or older who attended the FaMIdade programme at the Granbery Methodist Institute in the city of Juiz de Fora, Brazil
Fonda, 2001	USA	High		High		4		Unclear	The initial response rate was high (about 80%) and remained high in 1995 (i.e., 95% of survivors completed consisting of such things as individuals’ health, social supinterviews again in 1995). (p. 362). Missing data not reported	1		1		No		No		5	Controls for age, gender, ethnicity, education, current debilitating and life-threatening health conditions, physical limitations, cognitive functioning, potential social support and certain social behaviors or lifestyle factors at baseline. Also includes four types of life events (nursing home, residental relocation, health events such as heart attack, stroke, etc. and a count of recent bereavem…	Discussion	Considers age, gender, ethnicity, education, current debilitating and life-threatening health conditions, physical limitations, cognitive functioning, potential social support and certain social behaviors or lifestyle factors at baseline.	None	Regression	The Asset and Health Dynamics among the Oldest Old (AHEAD) (1993–1995)
Fried, 2004	USA	Unclear	148 agreed to participate and were randomized to either be an EC participant or a control in three sequential groups of approximately 50. Method not reported	Unclear		3	The interviewers were blinded to the subject’s randomization assignment, (p. 966)	3	148 agreed to participate and were randomized to either be an EC participant or a control in three sequential groups of approximately 50. 20 dropped out after randomisation leaving 70 as EC participants and 58 as controls. Overall attrition rate 14% and skewed with 8% in treatment and 19% in control (p. 956-957). Missing data: 11 (16% of those retained) from treatment and 4 (7% of those retained)…	1		2	Some age and self-assessed health imbalance (table 1), gender, ethnicity, education, income, marital status and physical (not self assessed) health fairly balanced	No		No								A pilot randomized trial in Baltimore, Maryland (the experience corps). From November 1999 to January 2000.
George, 2011	USA	Low	15 older adults randomized into intervention and control groups using a random number generator	Low		4		3	Initially 8 in treatment and 7 in control, One participant in the control group (14%) was unable to complete postintervention testing and was excluded from the final results	4	Baseline tests collected but not reported. Post tests not reported either, only change scores	2	Small age imbalance, gender and marital status balanced, some education imbalance. Pre tests not reported	No		No								RCT: older adults in the Northeast Ohio community, and Judson Park (JP), an assisted living facility in Cleveland, OH, that is registered in the Eden Alternative
Greenfield, 2004	USA	High		High		4		Unclear	Nothing reported	1		5	No follow up, all variables measured at the same time	No		No		5	All confounders (+ more) controlled for but no imbalances shown or discussed. No follow up, all variables measured at the same time	Discussion	Control for age, race, gender, income, education, functional health limitations and Role-identity absences	None	Multivariate regression (three outcomes)	The 1995 Midlife Development in the United States (MIDUS)
Griep, 2017	Sweden	High		High		4		Unclear	Uses a subsample from a larger survey where attrition rate between 2010 and 2012 was 3.33%; attrition rate between 2012 and 2014 was 9.89%. Attrition for the subsample not reported	4	Results from the 'reversed causation path model' is only shown for the discontinuously volunteering and not for the continuous volunteering group	1		Unclear	Probably not, although it is mentioned that: This specific study is covered by approval from the Medical Research Ethics Board in Brussels (B.U.N. 143201422457).	Unclear		5	Divide treated into discontinuously volunteering (volunteered during one or two waves out of 3 waves, must at least be in 2010) and continuous volunteering (volunteered across all three waves) and controls are those not volunteering at any of the waves. Estimate paths from hours of voluntary work (2010) to cognitive complaints and anti-dementia treatment (2012 & 2014) separately for the discontin…	Some discussion	Age, educational level, income, general self-rated health, prolonged sickness or disability, and levels of general activity and baseline self-reported cognitive complaints and prescribed anti-dementia medication. No imbalances shown or discussed, only show correlation coefficients	None	Conducts a path analysis (effect of number of volunteer hours in 2010 on cognitive complaints and dementia in 2012 and 2014) and also estimated what they term a 'reversed causation path mode'l, i.e. predicted voluntary activity in 2012 and 2014 based on cognitive complaints and the likelihood of being prescribed an anti-dementia treatment in 2010 and 2012. However the treatment of interest is num…	The 2010, 2012 and 2014 waves of the Swedish Longitudinal Occupational Survey of Health (SLOSH)
Gruenewald, 2007	USA	High		High		4	Mortality is one of three outcomes but perform multinomial logistic regression so cannot be separated from the other two outcomes of which one is selfrated	2	1,313 met all screening criteria, and 1,189 (90.6%) agreed to participate	1		1		No		No		Unclear	All and more confounders controlled for. No imbalances reported or discussed by group. Treatment and confounders all at baseline. Treatment a retrospective question (past 12 months), thus all except age, gender, ethnicity and possibly education are bad controls	Discussion	Considers age, gender, ethnicity, years of education completed, physical activity level, alcohol use, smoking status, waist-to-hip ratio, ethnicity, chronic conditions, levels of social integration, engagement in social activity (club meetings, religious services, other social activities with a religious group, and volunteer activities), depressed mood, self-efficacy beliefs, personal mastery bel…	Age retricted sample and Physical functioning selection criteria applied	Multinomial logistic regression	The MacArthur Study of Successful Aging
Han, 2017	USA	High		High		4		2	Attrition (lost to sample) occured for several reasons, including refusal to continue to participate, too ill to participate, institutionalization, and not found. Those who were lost to sample were less likely to be volunteers, were more likely to be married, and had a lower mean age and a lower mean number of health conditions (p. 275). Attrition 6% and missing data 2.7%, not reported by group	1		2	CVD self-reported	No		No		3	All confounders (except mental health) considered, some imbalance on SES and physical health	Discuss relevant confounders and their possible impact	All confounders (except mental health) considered and marital status in addition, some imbalance on SES and physical health	Only include 51+ aged persons (at baseline, 2006) without cardiovascular disease (CVD).	Multinomial logistic regression	Health and Retirement Study (2006-2010)
Hao, 2009	USA	High		High		4		4	The baseline 7,447 age eligible individuals By wave 2, 725 people (10%) had died, and the number of deaths increased to 1,656 (22%) by wave 3 and 2,510 (34%) in total by wave 4. Other attrition at follow-up (485 (6.5%) at wave 2, 353 (5%) at wave 3, and 221 (3%) at wave 4). Missing data varies between 0-1%. Sample sizes for three follow-up waves are 6,237 (16% attrition), 4,953 (33% attrition), a…	1		1		No		No		Unclear	All and more confounders controlled for. No imbalances reported or discussed by group. Treatment and confounders all at baseline and included as time-invariant, i.e. 2 level variables. Treatment a retrospective question, thus income and health confounders are bad controls	Discussion and litterature review	Age, gender, ethnicity, education, and income measures, as well as self-rated health status. No imbalances shown or discussed. All controlled for	None	Growth curve model	The Data for this study were obtained from the Asset and Health Dynamics among the Oldest Old (AHEAD) survey
Harris, 2005	USA	High		High		3	Mortality is outcome	1	Of the original 7527 respondents, data on volunteering were available on 7496 (99.6%). (p. 744). Response rate not reported	1		1		No		No		3	All confounders (and more) controlled for, som imbalances on education, physical health and social functioning	Discussion	Gender, age, income, education, ethnicity, employment, veteran status, health status and limitations, physical activity, social functioning and support variables are considered. Table 2 reports correlations with volunteering, some imbalance on education, physical health and social functioning	None	Cox proportional hazard rate	The Longitudinal Study of Aging (LSOA). American community-dwelling older people
Heo, 2016	USA	High		High		4		Unclear	Nothing reported	1		5	The treatment is not adequately defined and clarified. It is based on the two questions: “Do you do volunteer work with children or young people?” and “Do you do any other volunteer or charity work?” Using a 6-point Likert type scale, respondents were asked to select an answer ranging from “Daily” to “Not in the last month.”. From this two types of treatments were constructed: 'Often volunteer yo…	No		No		5	All measures are taken at the same time. No confounders considered.					2008 wave of the Health and Retirement Study.
Ho, 2017	Taiwan	High		High		4		2	Missing data rate 17%, not reported by group	1		5	Treatment and outcome measured at the same time	No		No		5	Nothing controlled for and nothing reported by group	None		None	Structural equation model without confounders	Senior residents of Pingtung County aged 65 or more
Hong, 2009	USA	High		High		4		4	Used data of 5,294 older adults who completed three waves between 1994 and 2000. Participant death, hospitalization, and loss to follow-up accounted for attrition from the first interview, which included 9,447 participants (attrition rate 44%). Missing data rates reported as: 'All variables had fewer than 15% were missing values, except for income, which had 21% missing values. Depression scores …	1		1		No		No		5	Controls for residential relocation, health status, insurance, and sociodemographics (age, gender, ethnicity, education, marital status and income). Treatment a retrospective question (although only considering the last 2 weeks) at same the time confounders are measured, thus all (except age, ethnicity, gender and possibly education) are bad controls	Discussion	Residential relocation, health status, insurance, and sociodemographics (age, gender, ethnicity, education, marital status and income) controlled for. No imbalances shown or discussed.	None	Latent Growth Curve Model	The Longitudinal Study on Aging (LSOA) II
Huang, 2018	Asian contries	High		High		4		Unclear	Nothing reported	4	To 'check' endogeneity they exclude possible endogenous personal variables ( employment status, marital status, education level) and reruns the modified equation; they state 'The regression outcomes are compared with those of the complete mode' (p. 4); however only results for covariates used in the modified model is shown (not the volunteer effect).	5	Treatment and outcome measured at same time point.	No		No		5	Controls for country, employment status, gender, age, age squared, marital status, education level, and income but no imbalances are shown or discussed. How many volunteer in this age group is not reported, either in total nor by country. To 'check' endogeneity they exclude possible endogenous personal variables ( employment status, marital status, education level) and state 'The regression outco…	Some discussion	Participants from 5 different countries, we can only use the subsample of people aged 65+, only reported that people older than 65 accounts for 9.4% (Singapore) to 23.9% (Japan) of their total population during 2011–2012, the survey years of our data and not reported by group, hence the treatment may potentially be completely contaminated by country	None	Ordered probit	Hong Kong, Japan, Singapore, South Korea, and Taiwan. World Values Survey data set collected from 2011 to 2012
Hunter, n.d.	USA	High		High		4		Unclear	Nothing reported	1		5	Treatment, confounders and outcome at same time point.	No		No		5	Do not report how controls were found/chosen other than: 'Non-volunteers were interviewed in private apartments within a senior citizen’s housing complex, at a senior day center, and in various out-patient clinics of the VAH and University of Miami affiiiated hospitals.' (p. 206). Treatment and outcome (and covariates) measured at the same time, some confounders are bad controls. Do not control f…	None	Age, gender, ethnicity, SES, degree of religious feeling, diet, family. All resonably balanced but only SES is controlled for and only in the analysis of mental health variables. Do not consider physical or mental health, although disability (not reported what that is) in controlled for in the analysis of mental health	None	None regarding the physical outcomes and MANCOVA regarding the mental health outcomes.	Volunteers offered their services at the Veterans Administration Hospital (VAH) in Miami, Florida
Infurna, 2016	USA	High		High		4		Unclear	Participants who in 1998 were (a) age 60 and older, (b) not cognitively impaired, and (c) provided data on all measures included in the present study, n = 13,262 (62.1%, total n = 21,345). Some of those excluded where less than 60 years of age in 1998 but numbers not reported	1		1		No		No		Unclear	All and more confounders controlled for and taken from the baseline (1998) wave (p. 2266). No imbalances reported or discussed by group. Include changes in volunteering over time.	Discussion	All and more controlled for but no imbalances shown or discussed	Include only participants who in 1998 were (a) age 60 and older, (b) not cognitively impaired	Linking patterns of volunteer engagement over time to onset of cognitive impairment, shared growth–survival models were applied that simultaneously model longitudinal changes in volunteering and the survival process for cognitive impairment (yet they term the effect an odds ratio)	Health and Retirement Study (HRS) data from 1998 to 2012
Jiang, 2018	Australia	High		High		4		Unclear	Nothing reported	1		5	Treatment and outcome measured at the same time	No		No		5	All and more confounders controlled for. No imbalances reported by group. Treatment and outcome measured at the same time (Volunteering was measured using the average score from Waves 3 and 4 (with a four-year interval between each two waves). Outcome is change in the participants' life satisfaction during the two waves (Unclear which waves: text says Wave 3 and 4 and in the table of results it s…	Some discussion	All and more controlled for	None	Multiple regression	Personality and Total Health (PATH) Through Life Project
Johnson, 2014	USA	High		High		4		2	A total of 1,693 cases (7.4%) are lost to nursing home placement or death, and 930 cases (4.1%) are lost because of other forms of attrition from the HRS and 0.8% excluded due to missing data on volunteer status, baseline depressive symptoms, selfrated health, or the HRS imputation of net worth. Not reported by group	1		5	Treatment and outcome at same time point although treatment one year in retrospective. Volunteer status and hours volunteered are assessed at follow-up for each observation period (2000, 2002, and 2004), additional covariates are obtained at baseline during each of the three observation periods: 1998, 2000 and 2002. No separate results by wave reported, thus each person may be included up to thre…	No		No		5	All confounders (+ more) controlled for but no imbalances shown or discussed. Outcome and intervention measured at the same time although treatment one year in retrospective but it may change from waves (three waves used and no results separated by wave reported).					Health and Retirement Study (HRS). Waves 1998 through 2004
Jung, 2010	USA	High		High		4		2	Of 4,030 age-eligible participants, 1,313 met all selection criteria and 1,189 (90.6%) agreed to participate. Follow-up assessments n = 1,103. Of the 1,103 participants, 7 were missing data on baseline frailty levels, 21 on baseline productive activities, 87 on follow up frailty levels, and the proportions of missing data on covariates ranged from 0.3% to 2.27%.	1		1		No		No		Unclear	All and more confounders controlled for, imbalances only shown for any Productive activity (paid work, volunteer work and childcare).	Discussion	All and more confounders controlled for, imbalances only shown for any Productive activity (paid work, volunteer work and childcare)	Exclude those frail at baseline	Nested ordered logistic regression models examining the cumulative odds of frailty in 1991 (intermediate frail and frail vs. non-frail and frail vs. intermediate frail and non-frail)	Data from the first (1988) and second (1991) waves of the MacArthur Study of Successful Aging
Kahana, 2013	USA	High		High		4		4	At the onset of the study, 1,000 respondents, representing 908 households completed an in-home, face-to-face interview. Not reported how they were chosen. The effective N for participants who completed both Waves 2 and 5 interviews was 585. Attrition rate 41.5%, mostly due to death. Findings indicate that respondents who died or dropped out by Wave 5 were significantly older, more functionally im…	1		4	3,905 households randomly selected of which, 48.9% (n = 1,909) did not meet eligibility criteria (age and health and living a least 9 months a year in the community). At the onset of the study, 1,000 respondents, representing 908 households completed an in-home, face-to-face interview. Not reported how they were chosen.	No		No		Unclear	All and more confounders controlled for. No imbalances reported or discussed by group.	Discussion	Gender, age, and marital status, driving status, chronic illness, functional limitations, altruistic attitudes, informal helping and the baseline concerned outcome level controlled for. All study respondents were Caucasian	Apply age, health and living a least 9 months a year in the community eligibility criterias.	Ordinal logistic regression adjusting for nonrandom attrition using a hazard rate instrument based on the inverse Mills ratio	Data for this research are part of the long-term longitudinal study of successful aging conducted by the Elderly Care Research Center, Wave 2 and 5, Florida
Kanamori, 2014	Japan	High		High		3	Long-term care certificate is outcome	3	Response rate to baseline invitation was 46 %. Analysed 12,951 subjects, excluding 359 people whose information on age or sex was missing (3%) and further 12.8% had missing volunteer variable (but is not excluded as they are probably used in some of the other analyses). Other missing data rates vary between 2% and 21.1%, not reported by group	1		1		No		No		4	Treatment and confounders measured at the same time, although treatment is not a retrospective question but a current one. Ethnicity is not considered, otherwise all and several more are controlled for. No imbalances shown or discussed, except age and gender: small imbalance on age and gender (table 1).	Discussion	Age, gender, annual equivalized income, educational attainment, marital status, occupational status and self-reported medical conditions, participation in 7 other organizations (neighborhood associations/senior citizen clubs/fire-fighting teams (local community), hobby groups (hobby), sports groups or clubs (sports), political organizations or groups (politics), industrial or trade associations (…	None	Cox proportional hazard rate	Aichi Gerontological Evaluation Study (AGES) Cohort Study data.
Kim, 2010	USA	High		High		4		3	Attrition due to death (n = 166 (5%), for Wave 2, and n = 546 (15%), Wave 3) and nonresponse (n = 584 (16%), Wave 2 and n = 509 (14%), Wave 3) reduced the total sample to 2,867 in Wave 2 and to 2,562 proxy and nonproxy respondents by Wave 3. Report that: "respondents who did not participate in the subsequent interviews were more likely to be older, male, non-White, have less education and income,…	1		1		No		No		Unclear	Age is not controlled for and imbalances are not shown or discussed for any of the confounders. Treatment and confounders from the first wave only	Discussion	Control for gender, race (1 = Black), education, household income, marital status (1 = ever divorced), physical health (Functional limitations)	None	Latent growth model with relevant age range as an interaction term	Three waves of the Americans’ Changing Lives (ACL), (1986, 1989, 1994)
Kim, 2013	Korea	High		High		4		Unclear	Nothing reported	1		5	All variables measured at the same time	No		No		5	Include only women and all from urban areas. All and more confounders controlled for. No imbalances reported by group, only a regression of all confounders on volunteer status shown. All variables (treatment, confounders and outcome) measured at the same time	Some discussion	All and more controlled for	None	Multiple regression	Korean elderly women living in urban areas from the 2004 survey The Living Profile and Welfare Service Needs of Elderly People in Korea
Kim, 2014	USA	High		High		3	Outcome is a biomeasure and most likely the treatment status is unknown by those measuring it (not explicitly stated though)	4	2,494 was selected to undergo whole blood spot collection, and 1,939 individuals provided usable samples (78%). The reasons for eliminating cases include refusal, equipment problem, and insufficient volume of blood. 136 cases with very high CRP levels (>8.6 mg/L), which may be indicative of inflammatory response to acute conditions such as cold, flu, or injury, were dropped from the analyses and …	1		4	16% of the sample analysed had missing data on the volunteer variable and was imputed. Outcome and confounders measured at the same time, treatment in retrospective, the last 12 months	No		No		5	All and more confounders controlled for. No imbalances reported or discussed by group. All confounders used are current values, i.e. some are bad controls (health and life style and income etc). 16% of the sample had missing treatment status and had their treatment status given by imputation	Discussion	All and more controlled for but no imbalances shown or discussed	None	Multiple regression	Two waves of the National Social Life, Health, and Aging Project (NSHAP), the first collected in 2005/2006 and the second collected in 2010/2011
Kim, 2016	USA	High		High		4		4	The overall item non-response rate was 4.36%, nights spent in the hospital had 37.89% missing data. "a multivariate normal multiple imputation was used to impute missing data. The “mi estimate” command in Stata was used to create 10 datasets. Sensitivity analyses showed that the results were significant before and after the implementation of multiple imputations." (p. 16). The dataset with imputa…	3	Do not show results from the dataset with no imputed data	1		No		No		Unclear	Treatment and confounders measured at the same time, treatment one year in retrospective, thus all except age, gender, ethnicity and possibly education are bad controls. Do not show or discuss imbalances	Discussion	Considers age, gender, ethnicity, marital status, education, total wealth, health insurance status, functional status and an index of eight major chronic illnesses, smoking, alcohol consumption, exercise frequency, Chronic stress, purpose in life, Positive affect, Big Five Personality Traits, Social participation and Social integration. No imbalances shown or discussed	A total of nine models were created. Model 1 adjusted for only age. Model 2, the core model, adjusted for age, gender, race/ethnicity, marital status, education level, total wealth, and insurance status. Five additional models were created; Model 3–core model + baseline health (index of eight major chronic illnesses and functional status), Model 4–core model + health behaviors (smoking, exercise,…	Used a generalized linear model with a negative binomial distribution and log link. This statistical method appropriately models count data that have overdispersion and a skewed distribution. Due to the non-linear nature of the model, the estimated β coefficients were not directly interpretable. Therefore, to obtain more easily interpretable results, the coefficients created by the model were exp…	2006 wave of the Health and Retirement Study
Kim, '2017	Korea	High		High		4		Unclear	Not possible to assess as the overall attrition from wave 1 to 4 (the waves used in the study) is reported, the overall missing data rate at wave 4 is reported, but the selected sample used for analysis are those aged 65+ at wave 1 and those who had an MMSE score <24 at the first wave	1		1		No		No		Unclear	All and more confounders adjusted for. No imbalances shown or discussed	Discussion	Considers age, gender, education, marriage, religion and social activities, family-level factors (children, grand children, parents, brothers and sisters, and caregivers), income, employment, subjective health status, chronic diseases, accidents and falls, vision, hearing, dental health, pain, smoking (current, past and none), exercise, drinking, CES-D depression score, IADL score and weight loss…	Exclude those aged less than 65 at first wave and those who had an MMSE score <24 at the first wave		Korean National Longitudinal Study on Aging (KLoSA)
Klinedinst, 2014	USA	High		High		4		3	Response rate 42% and attrition 1.5%	2	Only report significant paths	5	All variables measured at the same time	No		No		5	Age, gender, ethnicity and some health variables considered. No reporting of imbalance by group. All variables measured at the same time. Only significant paths are reported	Some discussion	All except SES are considered, no imbalances by group considered	None	Path analysis	Survey of residents of a continuing care retirement community
Konrath, 2012	USA	High		High		3	Mortality is outcome	Unclear	Not reported specifically, only that: 'We used data from the 1992, 2004, and 2008 time points of the WLS, a study that has followed a random sample of 10,317 male and female Wisconsin high school graduates since their graduation in 1957 until the present' (p. 89) and the reported number of participants (probably in 2004) is 5512. Attrition rate 47% but unclear if it since 1957. Also unclear how m…	1		1		No		No		Unclear	Control for age, gender, marital status, frequency of religious attendance in the past year, education, net worth, employment (all measured in 2004, outcome from 2004 to 2008); Further physical health was assessed with three variables reported in 1992, risk factors were also assessed in 1992 (BMI, smoking, alcohol), depression (1992), cognitive health (2004), Personality traits (2004), social sup…	Discussion	All and more controlled for but no imbalances shown or discussed	None	Logistic regression	Wisconsin Longitudinal Study
Krägeloh, 2015	New Zealand	High		High		4		3	Community organizations in the Auckland and Northland areas, such as church groups and older adult activity groups were purposively approached. All of the church groups that were contacted and 50 % of the activity groups and clubs agreed to allow their members to be approached for participant recruitment. In total, 23 organizations, comprising 14 Sixties Up branches, one senior citizens club, sev…	1		5	Control group is a selective sample: Community organizations in the Auckland and Northland areas, such as church groups and older adult activity groups were purposively approached. Treatment and outcome measured at same time point.	No		No		5	Gender is balanced: A total of 267 participants (68 % of females and 65 % of males) were volunteers. Otherwise no confounder imbalances shown or discussed and mental and physical health not considered. Treatment and outcome measured at the same time. Employment included in the model but the number of participants involved in both volunteer activity and paid employment was 25 (9%) and unclear if t…	Some discussion	Gender, marital status, income, employment and religious community membership controlled for. Mental and physical health not considered. Only gender is reported balanced, otherwise no imbalances discussed	None	Structural equation modeling. As the data were dichotomous or ordinal, an asymptotically distribution-free (ADF) method with polychoric correlations and asymptotic covariance matrices was used	399 community-dwelling retirement-aged New Zealanders
Lee, 2011	USA	High		High		3	Mortality is outcome	Unclear	Attrition not mentioned and cannot be calculated by the total numbers reported as they only includes 65+ aged who are completely retired in the analysis. 9 cases of 6416 were excluded due to missing data, all confounders more than 98.7% complete.	1		1		No		No		2	Confounders measured in 2000, treatment in 2002 and outcome in 2006. Controls for all confounders (+ more) and in addition adjust for propensity of volunteering (from logistic regression using all covariates) and excludes the lowest propensity quintile, there were fewer volunteers (n=57) than nonvolunteers (n=1,225). Imbalances shown but only for the full sample and not for the sample used for an…	Discussion and exclusion of some covariates based on p-values (were found to be associated with mortality at the P<0.2 level)	Consideres age, gender, race and ethnicity, marital status, education, income, net wealth, seven chronic conditions, smoking, BMI, geriatric syndromes, functional limitations and depressive symptoms. Only controls for those confounders who were found to be associated with mortality at the P<0.2 level.	Includes only 65+ aged who are completely retired.		Health and Retirement Study in 2000 and 2002 followed to 2006.
Lee, 2016	Korea	High		High		4		Unclear	Nothing reported	1		5	All variables measured at the same time	No		No		5	All confounders and more are controlled for. All variables measured at the same point and volunteer work is currently. No imbalances shown or discussed.	Discussion	All confounders and more controlled for. No imbalances shown or discussed. All variables measured at the same time	Include only those who were able to communicate without problems and exclude respondents who were diagnosed with dementia and obtained dementia treatment	Logistic regression	Women aged 65 or older in 25 regions in Seoul, the capital of Korea, and 5 regions outside of Seoul. Data were collected for 20 months (March 2011 to October 2012) by the Center for Home Care Nursing, St. Mari’s Hospital at the Catholic University of Korea.
Li, 2005	USA	High		High		4		5	In Wave 1 (1986), there are 1,669 older adults, the complete sample for all three waves (1986, 1989 and 1994) was 815 after imputation for missing values. Did not impute missing values for the respondents who answered fewer than four of the six CES-D items used in any of the three waves. Attrition and missing data rate 51%. Not sure these are the only ones used for the analysis: "Group 1 includes…	1		3	Use only six (of 11) CES-D items: (1) “I felt depressed,” (2) “I felt sad,” (3) “I could not get going,” (4) “I did not feel like eating,” (5) “everything was an effort,” and (6) “my sleep was restless.”	No		No		5	No causal relationships were specified among the three endogenous variables (depression formal volunteering and informal helping) in each wave.	Refer to the litterature	Control for the baseline measures: age, gender, race, marital status, education, income, church attendance, functional impairment, and informal social integration	None	Recursive model estimated using the fully constrained maximum likelihood fitting function in LISREL 8.53	Three-wave panel data from the Americans’ Changing Lives survey
Li, 2006	USA	High		High		4		4	Wave 1 (1986) n= 1669, wave 2 (1989) n=1279 (attrition rate 23%) and wave 3 (1994) n=889 (attrition rate 46.7%). Of the original 1669 persons 27.5% had died by 1994. 111 had missing depressive (outcome) data. After dealing with item-missing data (imputed missing data, single imputation with the EM algorithm available in PRELIS 2), the functional sample size is 1,642. Attrition non-random (see p. …	1		2	Treatment have occured before baseline measures are taken	No		No		Unclear	Relevant confounders considered but no imbalances shown or discussed. One of the covariates used possibly includes some form of volunteering (Formal meeting attendance)	Some discussion	Wave 1 variables used as covariates: Physical health during the past 12 months (arthritis, stroke, foot problems, heart attack or trouble, incontinence, diabetes, lung problems, hypertension, broken bones and cancer), Formal meeting attendance (part of this is probably volunteering) , Religious service attendance, informal social integration, self-esteem, marital status, employment, gender, ethni…	None	Employ a structural equation recursive model that tested the lagged effects of the repeated measures of (an index of) volunteering, depressive symptoms, and functional limitations on all three measures at the three waves	ACL (Americas Changing Lives survey)
Li, 2013a	China	High		High		4		1	Subsample (urban only) of a larger sample, 10,016 included, response rate for the larger sample 97.3%. Missing data for the subsample is 0.5%	1		5	Treatment, confounders and outcome at same time point.	No		No		5	Small age imbalance (80+ aged less likely to volunteer), small educational imbalance (no schooling less likely to volunteer) and small financial status imbalance (bad status less likely to volunteer), overall reasonably balanced with imbalances in the tails (table 2). Cannot assess the imbalance on the two additionally included variables (employment and assist family). A gender separated model al…	Control variables in this study based on a review of health outcomes literature among Chinese populations	Age, gender, education, marital status, self-rated financial condition, and chronic conditions controlled for. In addition employment and assist family included. No baseline health considered except chronic conditions (not specified what that is and it is self-rated)	Restrict to urban sample	Linear regression	The 2006 Sample Survey of the Aged Population in Urban/Rural China
Li, 2013b	Taiwan	High		High		4		4	Initially n = 4,440 from the 1999, 2003, and 2007 waves. Subjects who used proxy responses and failed to follow-up in 2003 or 2007 were eliminated (n = 1,990; 45%). Further eliminated were subjects who lived in institutions (n = 26; 0.6%), and those who did not complete depression or life-satisfaction questionnaires (n = 577; 13%).	1		5	Treatment group (five groups: continuous, discrete, non, active-to-inactive and the reverse) based on volunteer behaviour in 1999, 2003 and 2007, change in confounders based on the same period included and outcomes are from the same three waves of data, thus impact on 1999 and 2003 outcomes from future behaviour.	No		No		5	Control for all except pre health measures, some (actually all except gender and education) demographic characteristics were entered as time-varying (marital status, employment, caregiving, chronic diseases, Self-rated financial status, religious activity). For each wave of data the question on volunteering is relating to current status. All confounders except gender and education are bad control…	Some discussion	Demographic variables included age in years, gender, years of education, marital status, employment status, caregiving status, self-rated financial status, religious activity, and self-reported number of chronic diseases. Confounders shown in table 1, unclear how to rate it as it is shown for 5 voluntary categories where 3 are changing status over time and also for time-varying confounders were s…	None	Generalized estimating equations (GEEs) with time-varying covariates	Survey of Health and Living Status of the Elderly in Taiwan, a national longitudinal survey of older adults initially conducted in 1989, used 1999, 2003, and 2007 waves
Lum, 2005	USA	High		High		4		2	Attrition rate 8.3% between the 1993 and 2000 interviews. Initial 7,443 participants, 7,322 in the final data set. 121 (2%) had missing data	1		1		No		No		Unclear	Control for age, gender, ethnicity, marital status, and socioeconomic status, measured by educational level and annual household income and baseline health and functioning. Imbalances not shown or discussed	Some discussion	All relevant confounders (and more) controlled for but no imbalances are shown or discussed	None	For the likelyhood to die or be living in a nursing home, a multinomial logit regression was used. For the effect on on self-reported health, ADLs, IADLs, number of physician-diagnosed health conditions, the generalized logit model was used and for depression an ordered logit regression was used. Used a Taylor series linearization approach to make necessary adjustment to the variances.	Longitudinal data from the 1993 and 2000 panels of the Asset and Health Dynamics Among the Oldest Old Study (AHEAD)
Luoh, 2002	USA	High		High		4		2	Baseline response rate of 80 percent. Surviving respondents were re-interviewed in additional survey waves conducted in 1995, 1998, and 2000 with respective interview rates of 93.8, 94.7, and 94.7 percent.	1		1		No		No		Unclear	All confounders (+ more) controlled for but no imbalances shown or discussed	Discussion	Age, gender, marital status, ethnicity, life-time affliction with major chronic diseases (hypertension, diabetes, lung disease, heart attack, cancer, stroke, arthritis, and psychiatric problems), education, family income during past calendar year, and current net worth, current and former smoking. All measured in wave 1 (1993) except marital status (wave 3, 1998) and diseases (wave 2, 1995). Wave…	None	Multivariate logistic regression	Waves 3 and 4 of the Asset and Health Dynamics among the Oldest Old (AHEAD), 1998 and 2000
McLaughlin, 1985	USA	High		High		4		4	4254 interviews were conducted "by trained interviewers. Complete responses from 1726 respondents (41%)	1		5	Treatment, confounders and outcome at same time point.	No		No		5	All relevant (and more) confounders considered and controlled for, one large imbalance (education) and some imbalance on self-reported health. Treatment, confounders and outcome at the same time, some confounders are bad controls (e.g. employment, health marital status, income, social interaction)	Discussion based on past research and the activity theory	State, size of community and religious affiliation considered, no imbalances. Small imbalance on income, age, gender, ethnicity and employment; some imbalance on self-reported health; large imbalance on education; imbalance not reported for marital status and social interaction (p. 78-80). Only marital status, self-reported health, employment, education, income, social interaction, age, gender, e…			Data from a representative sample of older Americans surveyed m 1974
McMunn, 2009	UK	High		High		4		2 for depression, 3 for life satisfaction, 4 for quality of life	Response rate of 81.5 per cent from wave 1 to 2. Missing data (among respondents) for men/women: quality of life 27%/30%; life satisfaction: 19%/21%; Depression 4%/3%	1		5	Treatment and outcome measured at almost (past month) same time point. Confounders also measured at same time as outcome	No		No		5	All confounders (except mental health) considered, large imbalance on physical health (although only measured as long-standing illness) and for women age is also largely imbalanced. Treatment, confounders and outcome measured at same time point; self-reported health (long-standing illness) and partnership status are bad controls.	Discussion	Gender, age, wealth, self-reported health (long-standing illness) and partnership status. Gender separated analyses adjusted for the other confounders. Imbalances shown by gender. For men wealth is largely unbalanced, the remaining resonably balanced. For women age and wealth largely unbalanced and health and partnership resonably balanced. Table 1	None	Regression	Wave 2 of the English Longitudinal Study of Ageing (ELSA), 2004
Menec, 2003	Canada	High		High		4	Mortality scores 3	4	In 1990, 3,218 were interviewed and, in 1996, 1,868 survivors were again surveyed. Attrition rate 42%. Also some missing data: Specifically, the sample size was 1,439 when looking at happiness (attrition and missing data rate 55%), 1,208 for life satisfaction (attrition and missing data rate 62%), and 1,292 for function (attrition and missing data rate 60%). The majority of older adults who had t…	1		1		No		No		Unclear	Gender, age, education, social support, functional status, Cognitive impairment, Physical difficulties, Self-rated health, morbidity, Life satisfaction, activity controlled for. No imbalances shown or discussed	Discussion	All controlled for but no imbalances shown or discussed	None	Regression	Aging in Manitoba (AIM) Study in Canada
Moen, 2002	USA	High		High		4		Unclear	Attrition 7% of the retired sample (retired in Wave 1) but actually it does not matter as they do not use the follow up. Response rate for Wave 1 is not reported	4	Do not report results for one of the five outcomes and mention that results for the second wave are similar but do not report the numbers	5	All variables measured at the same time	No		No		5	Some imbalance on education, income and health, and small imbalance on gender and age (table 2). Nothing is controlled for. Uses only treatment, outcome and confounders measured at the same time (do have a follow up but it is not used)	Discussion	All and more considered, no large imbalances and nothing controlled for	None	Regression	(1994/95) and (1996/97) waves of the Cornell Retirement and Well-Being Study
Morrow-Howell, 2003	USA	High		High		4		3	In Wave 1 (1986), there are 1,669 older adults to include in the analysis, and at Wave 2 (1989), 1,279 older respondents were reinterviewed (attrition 23%). At Wave 3 (1994), over 900 of these respondents were located and reinterviewed (attrition 46%). After imputation the samples used are 1,530 (attrition 8%) for for Wave 2, and 1,209 (attrition 28%) for Wave 3. Not reported by group and the wav…	1		5	Treatment and outcome at same time point although treatment one year in retrospective. Volunteer status are assessed at two waves and confounders used are taken from the same wave and the two waves are pooled	No		No		5	All confounders (and more) controlled for, no imbalances shown or discussed. The dependent variable (outcome) is regressed on levels of the three well-being measures (the 3 outcomes) taken from the previous wave of data, with other control variables and the independent variable(s) of interest regarding volunteerism taken from the current wave, i.e. lot of bad controls included.	Discussion	Control for gender, race (1 = Black), education, household income, marital status (1 = ever divorced), Informal social integration and lagged outcomes	None	Generalized estimating equations (GEE) method	Three waves of data from the Americans’ Changing Lives Study
Musick, 1999	USA	High		High		4		Unclear	For the whole sample (including persons aged 64 and less 24-90 years)) Initial (wave 1, 1986) response rate was 68%. Not reported for the 65+ group,	1		1		No		No		Unclear	All confounders (+ more) controlled for but no imbalances shown or discussed.	Discussion	Control for age, gender, income, education, ethnicity, health, activity and social integration	None	Cox proportional hazard model	Three waves of the Americans’ Changing Lives (ACL), (1986, 1989, 1994)
Musick, 2003	USA	High		High		4		Unclear	For the whole sample (including persons aged 64 and less 24-90 years)) Initial (wave 1, 1986) response rate was 68%. Attrition between wave 1 and 2 (1989) was 21% and between 1 and 3 (1994) 35%; 19% of which were due to death. Not reported for the 65+ group, not even the number of 65+ used in the analysis is reported	1		1		No		No		Unclear	All confounders (+ more) controlled for but no imbalances shown or discussed. Two types of volunteer work (religious and secular only) included in same model	Discussion	All models are adjusted for T1 (baseline wave 1) depression sex, race, age, education, income, employment status, marital status, functional impairment, chronic health conditions, physical activity, and religious service attendance. No imbalances shown or discussed (for those aged 65 +)	None	Multiple regression	Three waves of data from the Americans’ Changing Lives data set (1986, 1989, 1994)
Nagarka, 2015	India	High		High		4		Unclear	Nothing reported	1		5	All variables measured at the same time	No		No		5	Nothing controlled for and nothing reported by group			None	None	Data were collected during June 2010 to June 2012 among individuals aged 60 and older from the city of Pune located in Western parts of India.
Nazroo, 2012	UK	High		High		4		Unclear	Not reported.	1		1		No		No		Unclear	Age, gender, marital status, Self-perceived social status, wealth, self-reported general health, disability, employment, involvement in caring and baseline outcome measures controlled for, no imbalances shown or discussed. Merges the data sets, wave 2 volunteering effect on wave 3 well-being and wave 3 volunteering on wave 4 well-being, thus some individuals are in both treatment and control grou…	Discussion	All controlled for but no imbalances shown or discussed	None	Regression	English Longitudinal Study of Ageing (ELSA)
Nonaka, 2017	Japan	High		High		4		3	Response rate by T1 70.1%; attrition between T1 and T2 25% (moving, institutionalization, death, refusal) and missing data 4 participants of 1773 (0.02%); none of the rates reported by group	1		1		Unclear	A study protocol approval is mentioned (p.3) but no reference as to where to find it is reported	Unclear		Unclear	Baseline characteristics reported divided by outcome and not treatment/control. Control for age, gender, self-reported economic status, education, self-rated health, baseline functional competence and alumni group membership	None	All considered and controlled for but none reported or discussed by group (only divided by outcome, i.e. decline or maintenance of functional competence)	None	Logistic regression	A prospective cohort of 1,320 community-dwelling older adults over 65 years of age, in a suburban city of Tokyo, Japan.
Okun, 2010	USA	High		High		3	Outcome is death	1	Missing data 5%	1		1		No		No		Unclear	All confounders (+ more) controlled for but no imbalances shown or discussed	Discussion	Adjust for baseline Self-rated health, Number of chronic health conditions, Age, Gender, Marital status, Education, Hours working (per week), Exercise frequency (times per month), Attend religious services, Attend meetings of clubs and organizations, Functional limitations but no imbalances shown or discussed	None	Cox proportional hazard rate	The Later Life Study of Social Exchanges (LLSSE)
Okura, 2017	Japan	High		High		4		1	Questionnaires were mailed to 5401 older adults in 2013 of which 5076 were completed (94.0% of the initial sample). Missing data rates vary between 0 to 5.8% (table 1)	1		5	All variables measured at the same time	No		No		5	All variables measured at the same point and volunteer work is currently. No imbalances shown or discussed, only correlations (table 2). Consider only age and gender	None	Age and gender considered (correlations .046 and .009)	None	Logistic regression	From April 2013, community-dwelling older adults aged 65 years or older, living in Kami town, Hyogo prefecture, Japan.
Okura, 2018	Japan	High		High		3	Mortality and long-term care certificate are outcomes	2	Questionnaires were mailed to 5401 older adults in 2013 of which 5076 were completed (94.0% of the initial sample). Missing data rates vary between 0 to 22.3% (table 1)	1		1		No		No		4	Adjust for age, gender, treatment of chronic disease and frailty at baseline. No imbalances shown or discussed only correlation which are all moderate. Correlations between 0.10 and 0.22. Do not consider SES	None	Considers age, gender, treatment of chronic disease and frailty at baseline. No imbalances shown or discussed only correlation which are between 0.10 and 0.22 (table 2) and not shown for gender	None	Cox proportional hazard model	From April 2013, community-dwelling older adults aged 65 years or older, living in Kami town, Hyogo prefecture, Japan.
Oman, 1999	USA	High		High		3	Mortality is outcome	2	Overall response rate of 70 percent. Missing data rate 2%	1		1		No		No		3	All confounders and more controlled for, no large imbalances (except religious groups and attendance)	Discussion	Consider ethnicity: almost all where non-Hispanic white, 95 percent, seems not to adjust for it and imbalance not shown or mentioned. Small imbalance on gender, some imbalance on age (text p. 306). Any chronic condition, Body Mass Index, gives social support, resonably balanced; small imbalance on: income and unmarried; some imbalance on: Mobility difficulties, Exercises, smoking, alcohol, employ…	None	Cox proportional hazard model	A cohort of 2025 communitydwelling residents of Marin County, California, first examined in 1990–91.
O'Reilly, 2017	Ireland	High		High		3	Mortality is outcome	Unclear	Nothing reported	1		2	Treatment have occured before baseline measures are taken	No		No		4	All relevant confounders (and more) adjusted for, imbalances considered in Supplementary data except 'Chronic mobility problems' and 'Chronic mental ill-health'; odds ratios of 'effect' of volunteer status (divided further on caregiver status and compared to non-volunteers-non-caregivers), as expected significant relationship with health and volunteer status. Some imbalance on age, small religiou…	Personal characteristics were selected on the basis of known association with either caregiving or volunteering	Age, gender and marital status (married, never-married, and—as a single group—widowed, separated or divorced), socio-economic status assessed using (i) household car availability (two or more cars, one only, no availability); (ii) educational attainment (third-level, intermediate, no qualifications); (iii) economic activity; and finally (iv) a combination of housing tenure and rateable value of t…	None	Proportional hazard model	Subgroup of The Northern Ireland Mortality Study (NIMS)
Otsuka, 2018	Japan	High		High		4		4	Unclear what is going on: Report that: 'The baseline survey was conducted between December 1, 2006, and December 15, 2006, and the follow-up survey was conducted between December 16, 2006, and November 30, 2015.' (p. 37). They refer to (Kuriyama et al., The Ohsaki Cohort 2006 Study: design of study and profile of participants at baseline, J. Epidemiol. 20 (3) (2010) 253–258.) for a description of…	1		4	The endpoint of this study was incident functional disability, which was defined as LTCI certification. The primary outcome was LTCI certification (Support Level 1 or higher), in which deaths without LTCI certification were treated as censored. Baseline survey is conducted in December 2006 and unclear if follow up starts January 1 2007 (see Incomplete outcome data) or March 30 2007. They exclude …	No		No		Unclear	All confounders (+ more) controlled for but no imbalances shown or discussed	Some discussion	Adjust for age, gender, history of disease (stroke, hypertension, myocardial infarction, arthritis, osteoporosis, fracture (yes, no), cancer), education level, smoking, alcohol, body mass index, motor function score, cognitive function score, pain, and employment. No imbalances shown or discussed	None	Cox proportional hazard rate	Ohsaki Cohort 2006 Study
Pai, 2009	USA	High		High		4		Unclear	No numbers or percents provided but mention an attrition analysis (results not shown) on p. 26 saying that:"Findings from this analysis indicate that the loss of subjects was not a random event." No mentioning of missing data except a total of 8% for all three measures of SES (education, income and assets) combined are missing and that they were coded to the mean	1		1		No		No		4	Treatment and confounders measured at the same time, treatment one year in retrospective, thus all except age, gender, ethnicity and possibly education are bad controls. No large imbalances	Discussion	Controls for age, ethnicity, gender, education, household income, assets, marital status, mental and physical health. Some imbalance on ethnicity (table 2a), education (table 3a), income (table 3b), assets (table 3c), physical health (table 4b), small imbalance on mental health (table 4a). Gender, marital status and age imbalances not considered. In addition includes paid work, informal helper, c…	None	Regression	ACL Wave 1 and 2
Pettigrew, 2019	Australia	Low	A researcher independent to the study using a computergenerated randomization script to determine the allocation sequence	Low		2	Participants and members of the study team assessing physical health outcomes were blinded to assignment (i.e., those in the intervention condition were not advised that there was a parallel condition in the study that did not involve volunteering, and those in the control condition were not advised that there was an intervention condition that involved volunteering).	3	Attrition from assignment time to baseline measurement time: Treated: 28%, Control: 13%; from assignment to outcome measurement: Treated: 47% (13% did not want to do voluntary work), Control: 20%	1	Per-protocol as well as by actual volunteering status irrespective of allocation are reported	3	Only show covariates at time 2 (outcome assessment time). Attrition analysis suggests that attrition was equal for gender and age but (as stated by the authors) not for condition allocation, health status, and SES; however the odds ratio for SES is OR = 1.01, thus a very small difference, whereas the odds ratio for health is OR = 0.75. Small gender imbalance, age, health and SES balanced at T2 (t…	Yes	Pettigrew S, Jongenelis M, Newton R et al (2015) Research protocol for a randomized controlled trial of the health effects of volunteering for seniors. Health Qual Life Outcomes 13:74. https ://doi.org/10.1186/s1295 5-015-0263-z	Yes	Stated in the protocol							RCT from Australia
Piliavin, 2007	USA	High		High		4		4	Initial sample (probably in 1957) was 10317 and final sample used for analysis is 4000, attrition and missing data rate 61%	1		1		No		No		5	Gender, marital status (1975), social integration (1992), mattering (2004), social participation (1975, 1992 and 2004), number of children (1975), a 1975 question: 'How sure are you that you will be doing what you plan', IQ measured in high school, education, occupational education score (1970), household earnings (1974), health (BMI, smoking, excercise) (1992). Partial correlation of volunteerin…	Discussion	All considered, some controlled for and no imbalances shown or discussed except report in the text the significant covariates predicting volunteering from a logistic regression not shown	None	Regression	Wisconsin Longitudinal Study
Poulin, 2014	USA	High		High		3	Mortality is outcome	Unclear	Nothing reported, a subsample of a larger sample is used	1		1		No		No		5	All and more confounders considered but only the statistically significant ones are retained. Do not discuss or show imbalances. Treatment a retrospective question at same the time confounders are measured, thus all (except age, ethnicity, gender and possibly education) are bad controls	Discussion	Considers age, gender, race, and education, health status (self- and interviewer-rated), personality traits, and social network characteristics. Further includes Stress, and Hostile Cynicism and interaction terms (stress, cynicism and volunteering in all possible combinations). No imbalances shown or discussed	None	Cox proportional hazard	Changing Lives of Older Couples (CLOC) from the Detroit Standard Metropolitan Statistical Area
Prolux, 2018	USA	High		High		4		Unclear	In order to be included in this study, participants had to respond to the 1998 interview (i.e., baseline; excluded 16,111 respondents); be the primary HRS respondent (excluded 7,974 respondents); be aged 51 years or older in 1998 (excluded 86 respondents); report race as White or Black to facilitate tests of race as a moderator (excluded 479 respondents); respond to the 1998 interview without a p…	1		1		No		No		Unclear	Level 1 variables (time-varying) included marital status, CES-D, cognitive functioning, selfrated health, formal volunteering, informal volunteering, household income, household wealth, IADLs, and number of hours worked per week (i.e a lot of potential outcomes and are thus bad controls). Use nine waves of data collected each second year. Level 2 (time invariant) variables included race, ethnicit…	Discussion	All and more controlled for but no imbalances shown or discussed	Health associated exclusions	Multilevel model	Nine waves of data from the Health and Retirement Survey (HRS) (1998–2014)
Sabin, 1993	USA	High		High		3	Mortality is outcome	1	Baseline response rate 92.3% and of 7,527 participants the mortality status of 25 could not be determined	1		1		No		No		Unclear	All and more confounders controlled for. No imbalances reported or discussed by group. Treatment and confounders all at baseline. Treatment a retrospective question (past 12 months), thus health self-rating and number of activities of daily living (ADLs) limitations are bad controls	Discussion	Considers age, sex, health self-rating, number of activities of daily living (ADLs) limitations, education, and race	None	Logistic regression	The Longitudinal Study on Aging (LSOA) 1984, 1986 and 1988
Shmotkin, 2003	Israel	High		High		3	Outcome is death	3	Of the initial sample of 2,400 individuals drawn from the National Population Registry in 1989, 15.7% had died before the sampling day or were not located, 8.5% refused to be interviewed, and 7.8% died before the interview date. Missing data 4% for treated and 14% for control	1		1		No		No		4	All confounders (+ more) controlled for, imbalance on a few demographic variables and some imbalance on activity and functioning (several measures including physical and mental health)	Some discussion	Age, gender, marital status and place of residence resonably balanced; some imbalance on origin, education and income. Some imbalances on activity and functioning (several measures including physical and mental health)	None	Cox proportional hazard rate	The first wave of the Cross-Sectional and Longitudinal Aging Study (CALAS). Israeli Jewish population
Small, 2014	USA	High		High		3	Mortality is outcome	2	The initial sample consisted of 301 participants; confirmed status could not be determined for 23 individuals (8%)	1		1		No		No		3	Almost all where white ((99.70%). Age and gender controlled for. Further functional limitations, chronic illnesses, depressive symptoms, perceived social support, church attendance controlled for. No imbalances shown or discussed but correlations shown in table 2.3. Correlations vary between 0.04 and 0.21 with education and social support correlation coefficients the highest (-0.21 and -0.17)	Discussion	Age, gender, ethnicity, marital status, functional limitations, chronic illnesses, depressive symptoms, perceived social support, church attendance and high school completion considered, no imbalances shown or discussed, a correlation table provided	Uses the following eligibility criteria: no major physical illnesses or conditions, no psychological or emotional treatment in the previous 6 months, no evidence of dementia and not institutionalised (p. 10)	Cox proportional hazard model	278 community-dwelling older adults from a rural Midwestern county, Linn County, Iowa
Souza, 2011	Brazil	High		High		4		2	5% of treated and by construction 0% of controls	1		5	Treatment, confounders and outcome measured at the same time	No		No		5	Uses part of the outcome instrument ( the Whoqol-bref) as outcome and part of it as confounder: the Whoqol-bref is grouped in four domains: physical health, psychological health, social relations and environment health and a global quality of life assessment is also included. Physical health and environment health are used as confounders and not outcome, these are bad controls. Do not control for…	None	Age, gender, education, income, retired, with partner, physical exercise, religious, practices religion, precense of self-referred diseases and number of self-referred diseases considered. Some imbalance on gender, retired, own income and practices religion. Only gender, education, practices religion, number of self-referred diseases controlled for and in addition The physical and environment dom…	The treated used for analysis: "were registered and active at the NGO where the study was carried out and who accepted to participate, totaling 174 interviewees. Eight of them did not answer the quality of life questionnaire and were excluded....... People who had not practiced voluntary work for more than 30 days were excluded." (p. 664). A share of 20% of the treated (randomly chosen) were aske…	Multiple regression	Elderly active in voluntary work in Porto Alegre (Voluntary Elderly)
Tackett, 2001	USA	High		High		4		1	Small amount of missing data	1		5	Treatment, confounders and outcome at same time point.					5	All relevant (and more) confounders considered but no imbalances shown or discussed and only health and employment status adjusted for. Treatment, confounders and outcome at same time point.	None	All retired: Retired individuals were recruited from a number of locations, including senior citizen centers and assisted living centers. Age, gender, marital status, ethnicity, educational level, income, employment status, self-reported health status, self-reported mobility levels, participation in hobbies, and membership and extent of participation in social groups considered but no imbalances …	None	Stepwise multiple linear regression analysis	For this study only (US)
Tan, 2006	USA	Unclear	148 agreed to participate and were randomized to either be an EC participant or a control in three sequential groups of approximately 50. Method not reported	Unclear		3	The interviewers were blinded to the subject’s randomization assignment, (p. 966)	3	148 agreed to participate and were randomized to either be an EC participant or a control in three sequential groups of approximately 50. 20 dropped out after randomisation leaving 70 as EC participants and 58 as controls. Overall attrition rate 14% and skewed with 8% in treatment and 19% in control (p. 956-957). Missing data: 11 (16% of those retained) from treatment and 4 (7% of those retained)…	1		2	Some age and self-assessed health imbalance (table 1), gender, ethnicity, education, income, marital status and physical (not self assessed) health fairly balanced	No		No								The Experience Corps program in Baltimore MD. Pilot 1999 to 2000
Tang, 2009	USA	High		High		4		3	In Wave 1 (1986), there are 1,669 older adults to include in the analysis, and at Wave 2 (1989), 1,279 older respondents were reinterviewed (attrition 23%). At Wave 3 (1994), 1034 of these respondents were located and reinterviewed (attrition 38%). After imputation the samples used are 1,529 (attrition 8%) for for Wave 2, and 1,209 (attrition 28%) for Wave 3. Not reported by group and the waves a…	1		5	Treatment and outcome at same time point although treatment one year in retrospective but chronic conditions is also a one year in retrospective question. Volunteer status are assessed at two waves and confounders used are taken from the same wave and the two waves are pooled	No		No		5	All confounders (and more) controlled for, no imbalances shown or discussed. The dependent variable (outcome) is regressed on levels of the three well-being measures (the 3 outcomes) taken from the previous wave of data, with other control variables and the independent variable(s) of interest regarding volunteerism taken from the current wave.	Discussion	Control for age in years, gender (female vs. male), race (White vs. non-White), and marital status (married vs. not), education measured by the number of years of formal education completed in 1986 (wave 1), Income, employment status and Informal social contact	None	Generalized estimating equations (GEE) method	Three-wave panel data from the Americans’ Changing Lives survey
Tavares, 2013	USA	High		High		3	Outcome is a biomeasure and most likely the treatment status is unknown by those measuring it (not explicitly stated though)	3	In 2006, the HRS selected a random sample of approximately one-half of its core sample to participate in home visits to collect biomarker data, response rate 74%. Do not report missing data rate	1		1		No		No		5	Confounders measured at same time as outcome (treatment two years earlier), thus all except age, gender, ethnicity and possibly education are bad controls (marital status, income, Diabetes, heart condition, smoking, BMI and Physical activity). No imbalances shown or discussed.	Discussion	Controls for age, gender, marital status, ethnicity, education, income, Diabetes, heart condition, smoking, BMI and Physical activity. No imbalances shown or discussed.	None	Logistic regression	2004 and 2006 Health and Retirement Study (HRS)
Tomioka, 2017a	Japan	High		High		4		4	11,183 baseline study participants (response rate 74.3%). Excluded from the follow-up study: n = 2,983 (22%) Dependent IADL at baseline: n = 1,825 Invalid baseline responses for IADL and/or social participation: n = 1,158 (10%). 8200 followed up and they further excluded from the analyzed subjects: n = 1,840 Nonparticipation in the follow-up study: n = 1,585 Invalid IADL follow-up scores: n = 255…	1		Unclear	Not reported how many of the treated do volunteer work voluntary. In Tomioka, 2017b it is reported that around one third of the 'volunteers' consider the volunteer work to be 'Quite/rather obligatory'	No		No		Unclear	All confounders (+ more) controlled for but no imbalances shown or discussed. Gender separated models.	References to research are made	Age, family structure, body mass index (BMI), pension, occupational status, number of medications used, self-reported medical conditions, behavioral factors (alcohol consumption, smoking), psychological factors (self-rated health, depression, cognitive functioning), and a physiological factor (ADLs) controlled for. Separate analyses by gender.	Only included people free of IADL disability at baseline.	Logistic regression	Nara Prefecture, Japan. In January and February 2011, and 3 years later (2014).
Tomioka, 2017b	Japan	High		High		4		2	A total of 12747 questionnaires were returned (response rate: 65.9%). 12157 analysed (attrition and missing data rate 5%).	1		5	No follow up, all variables measured at the same time	No		No		5	Almost all (except SES) confounders (+ more) controlled for but no imbalances shown or discussed. Gender separated models. 'No follow up, all variables measured at the same time	References to earlier studies	Adjust for age, family size, body mass index, number of comorbidities, smoking habit, alcohol intake, walking time, depression and cognitive function	Exclude those with dependent basic activities of daily living (BADL)	Logistic regression	The Nara Data Health Survey of Baby Boomers, October 2015, residents who were born in the years 1945–1949 and covered by A City’s medical insurance system.
Tomioka, 2017c	Japan	High		High		4		4	22,845 people returned the questionnaire, which makes the response rate 69.6%. Used 17,680 for analysis (23% attrition and missing data), not reported by group	1		5	No follow up, all variables measured at the same time. Not reported how many of the treated do volunteer work voluntary. In Tomioka, 2017b it is reported that around one third of the 'volunteers' consider the volunteer work to be 'Quite/rather obligatory'	No		No		5	All confounders (+ more) controlled for but no imbalances shown or discussed. Gender and age separated models. 'No follow up, all variables measured at the same time	References to earlier studies	Adjust for age, residential area, marital status, subjective economic situations, pensions, chronic diseases, body mass index, alcohol, smoking, dietary habit, depression, cognitive function, self-rated health, and sensing a purpose in life. Separate analyses by gender and age.	Exclude those with dependent basic activities of daily living (BADL)	Poisson regression analysis with robust variance estimator. Prevalence ratio (PR) of SP for poor IADL was calculated with reference to those with non-participation in each activity, and with adjustment for all covariates.	March 2014, residents in A City and B City in in Nara Prefecture, Japan.
Tomioka, 2017d	Japan	High		High		4		2	The response rate was 65.9% (n = 12,747) and 12132 analysed (attrition and missing data rate 5%).	1		5	No follow up, all variables measured at the same time	No		No		5	Almost all (except SES) confounders (+ more) controlled for but no imbalances shown or discussed. Gender separated models. 'No follow up, all variables measured at the same time	References to earlier studies	Adjust for age, family size, BMI, comorbidities, smoking, alcohol intake, depression and cognitive functioning. Separate analyses by gender	Exclude those with dependent basic activities of daily living (BADL)	ANCOVA	The Nara Data Health Survey of Baby Boomers, October 2015, residents who were born in the years 1945–1949 and covered by A City’s medical insurance system.
Tomioka, 2018a	Japan	High		High		4		4	Of the 8,238 eligible persons at baseline, they failed to obtain follow-up data for 2,225 persons (27%) because of death (n = 146), nursing home admissions (n = 57), migration (n = 245), or non-response (n = 1,777), not reported by group.	1		Unclear	Not reported how many of the treated do volunteer work voluntary. In Tomioka, 2017b it is reported that around one third of the 'volunteers' consider the volunteer work to be 'Quite/rather obligatory'	No		No		Unclear	All confounders (+ more) controlled for but no imbalances shown or discussed. Gender separated models.	References to research are made	Age, marital status, education, subjective economic status, work status, body mass index, chronic medical conditions (i.e., hypertension, diabetes mellitus, heart disease, and cerebrovascular disease), lifestyle factors (i.e., alcohol, smoking, and exercise), self-rated health, depression, and cognitive functioning controlled for. Not shown or discussed by group. Separate analyses by gender	Exclude people living in a nursing home or people in hospital at survey, and people with IADL dependence (the outcome) at baseline; Respondents who answered “able to perform” in all of five activities were given full marks of 5 points, and classified as persons with independent IADL.	Logistic regression	March 2014 and a follow-up survey in November 2016. Data was obtained through a prospective cohort study conducted by A City in Nara Prefecture, Japan.
Tomioka, 2018b	Japan	High		High		4		4	11,183 baseline study participants (response rate 74.3%). We omitted 3,517 of these participants from the 3-year follow-up for these reasons: poor cognitive functioning (n = 1,572), dependent ADLs (n = 1,326), and missing data (n = 619; 6%). The follow-up study thus included 7,665 eligible individuals. However, 1,572 (21%) were omitted for these reasons: they opted not to or refused to participat…	1		Unclear	Not reported how many of the treated do volunteer work voluntary. In Tomioka, 2017b it is reported that around one third of the 'volunteers' consider the volunteer work to be 'Quite/rather obligatory'	No		No		Unclear	All confounders (+ more) controlled for but no imbalances shown or discussed. Gender separated models.	References to research are made	Adjusted for demographics (age, family structure, body mass index, and pensions), the number of comorbidities, the number of medications used, behavioral factors (alcohol and smoking), psychosocial factors (depression and self-rated health), and a physiological factor (instrumental activities of daily living). Separate analyses by gender	Exclude people with dependent ADL and poor cognitive performance at baseline	Logistic regression	January to February, 2011 and follow up after 3 years (must be 2014). Nara Prefecture, Japan (A City and B Town).
Walsh, 1986	USA	High		High		4		1	Of the 1837 respondents 65 and over, 17 did not respond to questions around volunteer roles.	1		5	Al variables measured at the same time	No		No		5	All and more confounders considered and some of them controlled for. Imbalances reported in tables 5.1-5.14, some imbalances. All variables (treatment, outcome and confounders) measured at the same time.	Discussion	All confounders and a lot more considered but only a few retained in the model	None	Stepwise multiple regression but result for volunteering not shown as 'Volunteerism was not found to be a predictor of life satisfaction' (p. 125).	Conducted by Louis Harris and Associates, the 1981 study. Aging in the Eighties
Warburton, 2008	Australia	High		High		4		Unclear	The overall participation rate of eligible subjects was 85% (93% for cases and 81% for controls). Not reported by volunteer groups	1		1		No		No		5	Case-control. The question on engaging in volunteer activity had a dichotomous response option (‘‘yes’’ or ‘‘no’’) and related to undertaking the activity on a regular basis in older age, that is, after turning 65 years of age. The confounders for cases were retrospective: For cases, questions on health status, functioning and activities related to the time period prior to the injury event (in an…	Refer to litterature without discussion	All and more	Controls were matched to cases on sex, age (within 5 year age range) and postcode.	Adjusted OR	Australian (Brisbane) case control study of 387 participants.
Windsor, 2008	Australia	High		High		4		2	A total of 2,551 participants in the 60-to 64-year-old age group were interviewed at baseline. A total of 2,222 participants were reinterviewed at follow-up (a retention rate of 87%). This study utilized data provided by 2,136 individuals, thus 16% attrition and missing data, not reported by group (most likely the volunteer question was not asked at the first wave)	1		Unclear	It is not directly reported but most likely all measures (treatment, outcome and confounders) are taken from the second wave. From Jiang et al., 2018 we know that the volunteering question concerns the 6 months prior to the survey.	No		No		5	Age and mental health is not controlled for, some imbalance on all confounders. Treatment and outcome measured at the same time and from Jiang et al., 2018 we know that the volunteering question concerns the 6 months prior to the survey. It is not directly reported but most likely all measures, that is, confounders as well, are taken from the second wave. Thus all confounders considered except ge…	Discussion	Gender, partner status (1 = married or partnered, 0 = other), employment status (1 = employed full time, 2 = employed part time, 0=not in the labor force), Physical Health and years of education considered. Some imbalance on all of them. Age and mental health not considered	None	Estimated marginal means adjusted for the confounders. One of the outcomes (Negative affect includes partner and education interaction terms as well and results only shown for the interaction terms)	PATH Through Life Project, a population based study of Australian adults, second wave of data collection undertaken in 2005–2006
Yu, 2018	USA	High		High		4		5	Initial 5,042 participants with disabilities responding to the 2010 interview are included. The final sample size used for the multiple regression analysis was 482 (less than 10% of the intial sample) persons with disabilities. No information on how they were chosen and descriptive statistics given for the 5,042 sample, although missing data rates apparantly varies a lot; from 0% (gender, volunte…	1		1		No		No		Unclear	All and more confounders controlled for. No imbalances reported or discussed by group. Descriptive statistics reported for the initial sample of 5042 and not for the sample of 482 used for analysis	None	All and more controlled for but no imbalances shown or discussed	None	Multiple regression	RAND Health and Retirement Study 2010 data collection wave
Yuen, 2008	USA	Unclear	39 participants from 5 long term care facilities were randomised. Within each facility, pairs of residents with similar baseline MMSE scores (cognitive status) were assigned randomly into either the treatment or control, method not reported	Unclear		3	Mentioned that: 'Two research assistants who were unaware of the purpose of the study received a 1-hr training session in administering the MMSE and evaluated all referred and recruited residents'; page 73: "At postintervention and 3-month follow-up, all residents were assessed by the same research assistants using the three outcome measures (self-rated health, GDS, and LSI-A), and the MMSE".	2	4 (21%) from the treatment group and 7 (35%) from the control group withdrew. Of those who withdrew, 4 (2 from each group) died, 5 (4 from the control group) transferred to another residence or were lost to follow-up, and 2 (1 from each group) decided not to continue participating in the study.	1		3	Some gender, race, education, baseline depression and life satisfaction imbalances; marital status, age, baseline self-rated health and Long-term care facility resonably balanced	No		No								RCT: Residents from 5 longterm-care (LTC) facilities in Charleston County, South Carolina.
