# Supplementary material for: Voluntary work for the physical and mental health of older volunteers: A systematic review
Source: Campbell Syst Rev. 2020 Oct 23;16(4):e1124. doi: 10.1002/cl2.1124 (PMC8356337; doi:10.1002/cl2.1124)
Supplement: Supplementary file 3 — Supporting information [file CL2-16-e1124-s004.xlsx]

## Sheet: Descriptive data
1. Study		2. STUDY AND PARTICIPANTS CHARACTERISTICS						3. Type of voluntary work
		Study location		Participants					All in %
Study	Title	Country(ies)	State or city/Not reported	Gender (% women/Not reported)	Age distribution (Mean, Maximum, Minimum/Not reported)	Education (in %/Not reported)	Ethnicity (in %/Not reported)	Name of intervention/No name	Religious organisations	Educational organisations	Health organisations	Political groups	Sports clubs	Cultural organisations	Senior citizen groups	Other	Hours of voluntary work (average/range/Not reported)	Training (Yes/No)
Armstrong, 2018	Doing Good, Feeling Good: Causal Evidence from Canadian Volunteers	Canada	Newfoundland and Labrador Prince Edward Island Nova Scotia New Brunswick Quebec Ontario Manitoba Saskatchewan Alberta British Columbia	51% overall	Overall: mean age 44.81 years	Overall: Less than high school: 16.88%, Graduated from high school: 29.52%, Post-secondary diploma or certificate: 28.25%, University degree: 24.96%	Not reported	No name	0.39	0.11				0.09		Social welfare: 21%	Not reported	No
Ayalon, 2008	Volunteering as a predictor of all-cause mortality: What aspects of volunteering really matter?	Israel	Nationally representative	51.9%	Minimum age 60, 54.2% 70+	0–8 years: 26.1%, 9–12 years: 35.1%, 13+: 38.6%	Not reported	No name									Not reported	No
Becchetti, 2018	The Monetary‐Equivalent Effect of Voluntary Work on Mental Wellbeing in Europe.	Austria, Germany, Sweden, Netherlands, Spain, Italy, France, Denmark, Greece, Switzerland, Belgium, Israel, Czech Republic, Poland, Ireland, Luxembourg, Hungary, Portugal, Slovenia, and Estonia.	Nationally representative	Not reported	Minimum 65 overall	Not reported	Not reported	No name									Not reported	No
Burr, 2011	Volunteering and hypertension risk in later life	USA	National wide	54.1% overall	Median age 66, range 50-102, overall	High school education 85.8%, overall	Black: 8,2%, overall	No name									Not reported	No
Burr, 2016	Volunteering and Cardiovascular Disease Risk: Does Helping Others Get "Under the Skin?"	USA	Not reported	56.6% overall	Mean age 74.5 years overall	Mean years of education 12.1, overall	Non-Hispanic Black: 13.6%, Non-Hispanic other race: 1.5%, Hispanic: 4.1%, overall	No name									Not reported	No
Burr, 2018	Health Benefits Associated With Three Helping Behaviors: Evidence for Incident Cardiovascular Disease.	USA	Not reported	58% overall	Mean age 63 overall	Average 13 years overall	81.1% white overall	No name									Not reported	No
Carlson, 2008	Exploring the effects of an “everyday” activity program on executive function and memory in older adults: experience corps.	USA	Baltimore, Maryland	0.83	Volunteers mean age 70.1 years.	Mean education years volunteers 11.9	Volunteers: black: 94%	Experience Corps									15 hr/week during the school year	Yes
Carr, 2018a	Does Becoming A Volunteer Attenuate Loneliness Among Recently Widowed Older Adults?	America	Oversampling for Hispanics, Blacks and Florida residents	53,2% overall	Mean age 67.912 years overall	Mean years of education: 13.134, overall	White 83.9%, Black =7.1%, Hispanic 6.9, Other race 2.1, overall	No name									Not reported	No
Carr, 2018b	The Relation of Volunteering and Subsequent Changes in Physical Disability in Older Adults.	USA	Nationally representative	0.6	Range: 51-94, median age 65, overall	Volunteers mean years of education: 13	1-99 hr volunteers: 75,6% white, 14,7% black, 2,5% other race, 7,1% hispanic; 100+ hr volunteers: 80,3% white, 12,2% black, 1,9% other race, 5,7% hispanic	No name									Not reported	No
Chiao, 2018	Beyond health care: Volunteer work, social participation, and late-life general cognitive status in Taiwan	Taiwan	Nationally representative	43.14% Overall	Overall: mean age = 71.04 (range: 64-94)	Illiterate: 39.46%, Incomplete primary education: 15.79%, Completed primary education: 25.65%, High school graduate and above: 19.15%; overall	Not reported	No name									Not reported	No
Choi, 2007	Predicting the changes in depressive symptomatology in later life: how much do changes in health status, marital and caregiving status, work and volunteering, and health-related behaviors contribute?	USA	National wide	60.73% overall	Mean age 74, minimum 65, overall	Mean education in years 12, overall	African-american 7.4; Hispanic 4.7; Non-hispanic white 88%, overall	No name									Not reported	No
Choi, 2013	Participation in productive activities and depression among older Europeans: Survey of Health, Ageing and Retirement in Europe (SHARE)	Denmark, Sweden, Austria, France, Germany, Switzerland, Belgium, the Netherlands, Spain, Italy and Greece and Israel. The Czech Republic, Poland and Ireland	Nationally representative	48.3% Overall	Mean age 68.7 Overall	Mean years of education 9.9, overall	Not reported	No name									Not reported	No
Choi, 2016	Longitudinal relationships between productive activities and functional health in later years: A multivariate latent growth curve modeling approach	USA	Nationally representative	58.3%	Mean age 63.57. Minimum: 50. Overall	Mean years of education 12.35, overall	Blacks = 15.3% Overall	No name									Not reported	No
Corrêa, 2018	Altruistic behaviour, but Not volunteering, has been associated with cognitive performance in community‐dwelling older persons	Brazil	Juiz de Fora (City)	89,4% overall	Mean: 69,6 overall	Mean education in years: 5,8, overall	White: 70,5% overall	No name									Mean 1.25 hours per month	No
Fonda, 2001	Patterns and risk factors of change in somatic and mood symptoms among older adults.	USA	National wide	62.63% overall	Mean age 76.69 years. Minimum age 70. Overall	Average years 11.19. Overall	82.90% white overall	No name									Minimum 100 hours per years	No
Fried, 2004	A Social Model for Health Promotion for an Aging Population: Initial Evidence on the Experience Corps Model	USA	Baltimore, Maryland	88.6%	Overall mean age = 69 years	High school or less: 80.9%	Volunteers: African American: 97.1%, Caucasian/other: 2.9%	The Experience Corps program									Each volunteer served for 15 hours per week.	Yes
George, 2011	Intergenerational volunteering and quality of life for persons with mild to moderate dementia: results from a 5-month in intervention study in the United States.	USA	Cleveland, Northeast Ohio	87.5%	Volunteers mean age: 85.7	Not reported	Not reported	No name		1							20 volunteer hours for intervention group participants during the 5-month study.	No
Greenfield, 2004	Formal volunteering as a protective factor for older adults' psychological well-being	USA	National wide	57% overall	Mean: 69,65; range 60-74, overall	Not reported	Black: 7%, overall	No name									Not reported	Not reported
Griep, 2017	Can volunteering in later life reduce the risk of dementia? A 5-year longitudinal study among volunteering and Non-volunteering retired seniors.	Sweden	National wide	50.4% overall	Minimum: 65. Mean: 67.75, overall	University: 33,5%; Higher educational degree: 45,2%; Highschool: 21,3% Overall	Not reported	No name									Mean 5.88 hours per wek.	No
Gruenewald, 2007	Feelings of usefulness to others, disability, and mortality in older adults: The MacArthur Study of Successful Aging.	USA	Durham, East Boston and New Haven	55.4% overall	Age range 70-79	Not reported	80.7% white. Overall	No name									Not reported	No
Han, 2017	Social activities, incident cardiovascular disease, and mortality: Health behaviors mediation	USA	Not reported	60.6% overall	Overall: mean age 67.1 years; Minimum: 51	Mean years of education 12.6, overall	Non-Hispanic White: 77.2%, Non-Hispanic Black: 14.2 %, Non-Hispanic "other race": 2.5%, Hispanic: 6.1%; overall	No name									Not reported	No
Hao, 2009	Modeling aging processes: Social activities, partner influence, and individual well-being	USA	National wide	60% overall	Mean: 77,64 years, range 70-103. overall	Mean education in years: 10,7 overall	Black: 13%; hispanic: 5%, overall	No name									Not reported	No
Harris, 2005	Volunteering is Associated with Delayed Mortality in Older People: Analysis of the Longitudinal Study of Aging	USA	Nationally representative	62% overall	Mean age 76.8, range 70-99, overall	Mean education in years 10.1, overall	Caucasian 91%, overall	No name									Not reported	No
Heo, 2016	Life satisfaction and psychological well-being of older adults with cancer experience: The role of optimism and volunteering	USA	Nationally representative	55.5% overall	Overall mean age = 78.54 years; minimum: 47; maximum: 106	Not reported	Caucasians: 86.6%, African Americans: 12.0%, overall	No name									Not reported	No
Ho, 2017	Elderly volunteering and psychological well-being	Taiwan	Pingtung County	62,4% Overall	50% are aged between 65 and 74, the other 50% aged 75 or above Overall	43.2% have elementary education, 31.6% are illiterate, and 25.2% have a high school degree. Overall	Not reported	No name									Not reported	No
Hong, 2009	Structural Relationships Between Social Activities and Longitudinal Trajectories of Depression Among Older Adults.	USA	National wide	63.07% overall	Mean age 75.52. Minimum age 70. Overall	29% college or more, 50% high school, 21% less than high school. Overall	88.95% white overall	No name									Not reported	No
Huang, 2018	Well-being and volunteering: Evidence from aging societies in Asia.	Hong Kong, Japan, Singapore, South Korea and Taiwan	Multi-national wide	53.62% overall	Minimum age 65, overall	Not reported	Not reported	No name									Not reported	No
Hunter, n.d.	Psychosocial differences between elderly volunteers and Non-volunteers	USA	Volunteers offered their services at the Veterans Administration Hospital (VAH) in Miami, Florida	0.55	Mean age 73.98	Mean years of education, volunteers 10.32	Not reported	No name			1						Mean 15 hours per week.	No
Infurna, 2016	Volunteering is associated with lower risk of cognitive impairment	USA	National wide	58% overall	Mean: 71,3; range 60-106. overall	Mean education ranged 0-17: 11,8 overall	White: 85%, overall	No name									Not reported	Not reported
Jiang, 2018	Volunteering benefits life satisfaction over 4 years: The moderating role of social network size	Australia	Not reported	48% Overall	Mean age 66.54 Overall	Mean years of education = 14.12 years, overall	Not reported	No name									Not reported	No
Johnson, 2014	Volunteering among surviving spouses: The impact of volunteer activity on the health of the recently widowed	USA	Not reported	47% overall	Mean age 71.3 years overall	Education mean years 12.3 years	Not White and Hispanic 12.3%, overall	No name									Not reported	No
Jung, 2010	Productive activities and development of frailty in older adults	USA	Not reported	0.54	Mean age 74 years	Mean years of education (volunteers) 10.9	African american (volunteers) 24%	No name									Not reported	No
Kahana, 2013	Altruism, helping, and volunteering: Pathways to well-being in late life	USA	West coast of Florida	66% overall	Mean age 79,7 years, range 72 to 98. Overall	12.9 % = less than highschool. 27.7% = high shcool graduates. The rest had at least some college training. Overall	All were Caucasian.	No name									Mean 2.40 hours per week.	No
Kanamori, 2014	Social Participation and the Prevention of Functional Disability in Older Japanese: The JAGES Cohort Study.	Japan	6 municipalities in The Chita Peninsula of Aichi Prefecture, Japan (Handa city, Tokoname city, Agui town, Taketoyo town, Minamichita town and Mihama town)	47.6%	Mean 70.5. Minimum 65.	9 years or less: 56.8%, 10-12 years: 28%, 13 years or more: 9.2%, missing: 6% Overall	Not reported	No name									Not reported	No
Kim, 2010	Volunteer work and trajectories of depression.	USA	Nationally representative	62,4% overall	Minimum age 65, overall	Not reported	32.4% black, overall	No name									Mean hours per week 2.55.
Kim, 2013	Productive Activity and Life Satisfaction in Korean Elderly Women.	Korea	Women livingin urban areas	1	Minimum age 65	No education: 47.8% elementary school and below: 36.3% Middle school and beyond: 15.9% Overall	Not reported	No name									Not reported	No
Kim, 2014	Do Productive Activities Reduce Inflammation in Later Life? Multiple Roles, Frequency of Activities, and C-Reactive Protein.	USA	Nationally representative	51% overall	Mean age 69.46, range 57-85, overall	Not reported	White: 80%; black: 13%; other: 7%, overall	No name									Mean hours per week 2.10	Not reported
Kim, 2016	Volunteering is prospectively associated with health care use among older adults	USA	National wide	58% overall	Mean 69, range 51-, overall	High school degree: 55%, some college: 26%. Overall	European-American: 78%, African-American: 13%, Hispanic: 7%, “Other” 1%. Overall	No name									Not reported	No
Kim, '2017	Social activities are associated with cognitive decline in older Koreans.	Korea	Nationally representative	53,4% overall	Age range 65-79 years overall	Not reported	Not reported	No name									Not reported	No
Klinedinst, 2014	Volunteering and depressive symptoms among residents in a continuing care retirement community	USA	Not reported	77.2% Overall	Mean age 87.75 years. Overall	Not reported	White = 97.6% Overall	No name									Not reported	No
Konrath, 2012	Motives for volunteering are associated with mortality risk in older adults	USA	Wisconsin	51.6% overall	Mean age 69.16, range 68-71, overall	Not reported	Not reported	No name									Not reported	No
Krägeloh, 2015	Quality of Life of Community-Dwelling Retirement-Aged New Zealanders: The Effects of Volunteering, Income, and Being Part of a Religious Community.	New Zealand	Mainly Auckland and Northland areas	68% overall	Mean: 75,98; range: 65-96 overall	Not reported	Not reported	No name									73% 1-9 hours per week; 21% 10-19 hours per week; 7% >20 hours per week	No
Lee, 2011	Volunteering, Driving Status, and Mortality in U.S. Retirees.	USA	National wide	Not reported	Minimum 65 overall	Not reported	Not reported	No name									Not reported	No
Lee, 2016	Association between lifestyle and cognitive impairment among women aged 65 years and over in the Republic of Korea	Korea	Seoul, +5 regions outside Seoul	1	Minimum age 65 overall	No education: 22,37%, Elementary School: 36,65%, Middle School Grad: 15,91%, High School: 17,49%, College or higher: 7,58%	Not reported	No name									Not reported	No
Li, 2005	Volunteering and Depression: The Effect of Social Causation or Selection?	USA	Nationally representative	Not reported	Range 60-96, overall	Not reported	Black 24%, overall	No name									Not reported	No
Li, 2006	Volunteering in Middle and Later Life: Is Health a Benefit, Barrier or Both?	USA	Nationally representative	71% overall	Mean age 67.58, minimum 60, overall	Mean years of education 11.3, overall	Black 24%, overall	No name									Not reported	No
Li, 2013a	Participation in Productive Activities and Health Outcomes Among Older Adults in Urban China.	China	Urban/rural China - Nothing else reported	50,4% overall	Mean age 71, minimum 60, overall	No schooling: 21.5%; Primary school: 33.2%; High school: 36.1%; College and above: 9.2%, overall	Not reported	No name									Not reported	Not reported
Li, 2013b	Volunteer transitions and physical and psychological health among older adults in Taiwan	Taiwan	Nationally representative	48% overall	Range 58–74, 53.4% are 65+, overall	Overall: mean (in years): 5,4	Not reported	No name									Not reported	No
Lum, 2005	The Effects of Volunteering on the Physical and Mental Health of Older People.	USA	National wide	60% overall	Mean: 77 overall	<High school: 42%; High school: 31; Some college: 15%; College degree: 13% overall	White: 88%; Black: 8%; Hispanic: 4%. Overall	No name									Minimum: 100 hours/year.	No
Luoh, 2002	Individual Consequences of Volunteer and Paid Work in Old Age: Health and Mortality. (cover story)	USA	National wide	63% overall	Mean age 76.4, overall	<High school: 38%; High school: 33%; Some college: 16%; College graduate: 13%, overall	Black: 7%; Hispanic: 4%; White: 89%, overall	No name									Not reported	Not reported
McLaughlin, 1985	Volunteerism and life satisfaction: A test of activity theory with a national sample of older Americans	USA	National wide	60.7% overall	Range 65-96, overall	Not reported	White: 78.8%; Black: 21,7%, overall	No name									Mean 9 hours per week	No
McMunn, 2009	Participation in socially-productive activities, reciprocity and wellbeing in later life : baseline results in England.	England	National wide	62.4% overall	Minimum female: 60. Minimum male: 65.	Not reported	Not reported	No name									Not reported	No
Menec, 2003	The relation between everyday activities and successful aging: a 6 year longitudinal study	Canada	Manitoba	61.1% overall	Mean age 75.7, range 67-95, overall	Not reported	Not reported	No name									Not reported	No
Moen, 2002	MIDCOURSE IN THE UNITED STATES: DOES UNPAID COMMUNITY PARTICIPATION REPLACE PAID WORK?	USA	Up-state New York (four different cities).	46,7 % overall	Mean age 63,5; range 50-72, overall	High school or less: 48%; some college: 17,5%; college graduate: 34,5%, overall	Not reported	No name									Not reported	Not reported
Morrow-Howell, 2003	Effects of volunteering on the well-being of older adults	USA	Not reported	0.67	Mean age 70.1 years, range 60-96.	Mean years of formal education 10.3	White = 69%, Non-white = 31%	No name	68.5%	14.1 %		15.5%			30.1%	37.6%	71.50 hours per year	No
Musick, 1999	Volunteering and mortality among older adults: Findings from a national sample	USA	National wide	60% overall	Mean: 73,04 years, range 65-96, overall	Mean education in years: 10,64 overall	Black: 9%, overall	No name	0.69								Not reported	No
Musick, 2003	Volunteering and depression: the role of psychological and social resources in different age groups.	USA	National wide	Not reported	Minimum 65 overall	Not reported	Not reported	No name									Not reported	No
Nagarka, 2015	Association bewteen social participation and self-rated health among older adults in Pune (Maharashtra)	India	Western city og Pune	56.1% overall	Median age 67 years. 67.6% aged 65+. Overall	34.6% No formal education, overall	Not reported	No name									Not reported	No
Nazroo, 2012	The impact of volunteering on well-being in later life. A report to WRVS.	England	Nationally representative	63.49%	Women minimum age 60 and men minimum age 65	Not reported	Not reported	No name									Not reported	No
Nonaka, 2017	For how many days and what types of group activities should older Japanese adults be involved in to maintain health? A 4-year longitudinal study.	Japan	A city located in the suburbs of Tokyo (refered to as 'City A' in the article)	52% overall	Mean age 72, minimum age: 65, overall	Years of education less than 13 for 72%, overall	Not reported	No name									Not reported	No
Okun, 2010	Does volunteering moderate the relation between functional limitations and mortality?	USA	48 contiguous states of the US	0.62	Mean age 74.12, range 65-91.	Mean years of education 12.16	83% White, 11% African American, 5% Hispanic, and 1% other miNority group, overall	No name									Not reported	No
Okura, 2017	The relationship of community activities with cognitive impairment and depressive mood independent of mobility disorder in Japanese older adults.	Japan	Kami town, Hyogo	58,4% overall	Mean age 75,9 overall	Not reported	Not reported	No name									Not reported	No
Okura, 2018	Community activities predict disability and mortality in community‐dwelling older adults.	Japan	Kami town, Hyogo	58,4% overall	Overall: 65-74 years: mean age: 75,9 years	Not reported	Not reported	No name									Not reported	No
Oman, 1999	Volunteerism and mortality among the community-dwelling elderly	USA	California	58% overall	Minimum age 55. 75% 65 or more. Overall	Not reported	Non-hispanic whites: 95%, overall	No name									Not reported	No
O'Reilly, 2017	Caregiving, volunteering or both? Comparing effects on health and mortality using censusbased records from almost 250,000 people aged 65 and over.	Northern Ireland	Not reported	53.6%	Minimum age 65. Overall	Education volunteers: Degree: 43.7%, Intermediate level: 27.3%, No qualifications:29.0%	Not reported	No name									Not reported	No
Otsuka, 2018	Association between social participation and incident risk of functional disability in elderly Japanese: The Ohsaki Cohort 2006.	Japan	Ohsaki City, Miyagi Prefecture, Northeastern Japan	Not reported	Minimum age 65	Not reported	Not reported	No name									Not reported	No
Pai, 2009	Later life social engagement and health	USA	National wide	67% overall	Mean 66.33, Range 50-96, overall	Mean years 10.67, overall	30% black, overall	No name									Not reported	No
Pettigrew, 2019	A randomized controlled trial and pragmatic analysis of the effects of volunteering on the health and well‑being of older people	Australia	Perth, Western Australia	0.61	Volunteers mean age 70.83, minimum age 60	Not reported	Not reported	No name									Mean 216 minutes peer week (range 30–1680 min).	No
Piliavin, 2007	Health benefits of volunteering in the Wisconsin longitudinal study.	USA	Wisconsin	53.6% overall	Not reported	Mean years of education 13.69, overall	Not reported	No name									Not reported	No
Poulin, 2014	Volunteering predicts health among those who value others: Two national studies.	USA	Detroit	50% overall	Mean age 71 years, range 34-93 years, overall.	Not reported	87,7% white, 11,7% African American, <1% other ethnicity, overall.	No name									Not reported	No
Prolux, 2018	Longitudinal Associations Between Formal Volunteering and Cognitive Functioning.	USA	National wide (Florida oversampled).	51,97% overall	Mean 66.42 overall	Mean education in years: 12,59 overall	Hispanic: 4,67%; black: 10,19%, overall	No name									Not reported	No
Sabin, 1993	Social relationships and mortality among the elderly.	USA	National wide	Not reported	Minimum age 70. Overall	Not reported	Not reported	No name									Not reported	No
Shmotkin, 2003	Beyond keeping active: Concomitants of being a volunteer in old-old age	Israel	Israeli Jewish population	45.3%	Age range 75-94. Mean age 82.1	Years of education Volunteers: 0–4: 15.1%, 5–8: 16.4 %, 9–12: 40.4%, 13+: 28.1%	Volunteers all Jewish, born in: Israel: 46.6%, Asia–Africa: 11.5% Europe–America: 41.9%	No name									Not reported	No
Small, 2014	Successful aging and social contexts: The importance of support, marital status, and spousal influences	USA	Linn County, Iowa	60% overall	Mean age71.71 years (range 65-97) Overall	Mean years of education 12.21, overall	99.70% were white, overall	No name									Not reported	No
Souza, 2011	Quality of life and voluntary work among the elderly.	Brazil	Porto Alegre	87.3%	Volunteers median age 68,2 years	Mean years of education: Volunteers: 11.6	Not reported	No name									Not reported	No
Tackett, 2001	Correlates of life satisfaction after retirement	USA	Not reported	66.7% overall	Overall mean age 77.91	Some high school: 20.7%, High school graduate: 35.7%, Some college: 20.0%, Associate’s degree: 2.1%, Bachelor’s degree: 6.4%, Graduate degree: 10.0%, Other: 5.0%	African American: 7.2%, Asian: 0.7%, Caucasian: 90.6%, Other: 1.4% , overall	No name	31.9%	4.9%	14.6%				12.5%	30.6%	Mean 9.24 hours per week
Tan, 2006	Volunteering: A Physical Activity Intervention for Older Adults—The Experience Corps<sup>®</sup>	USA	Baltimore, Maryland	0.92	Overall mean age = 69 Minimum: 59; maximum: 86	Volunteers high schol or less: 83%	Volunteers: African-American: 97%, Other: 3%	The Experience Corps program									A minimum of 15 hours a week.	No
Tang, 2009	Late-Life Volunteering and Trajectories of Physical Health.	USA	Not reported	67% overall	Mean age 70.1 years, range 60-96, overall	Mean years of formal education 11.5 years, overall	White = 69%, Non-white = 31%	No name									Not reported	No
Tavares, 2013	Race differences in the relationship between formal volunteering and hypertension	USA	National wide	54.2% overall	Mean age 63.6 overall	85.8% high school overall	88% white overall	No name									Not reported	No
Tomioka, 2017a	Association Between Social Participation and 3-Year Change in Instrumental Activities of Daily Living in Community-Dwelling Elderly Adults.	Japan	Nara	56,38% overall	Mean age 73, range 65-96, overall	Not reported	Not reported	No name									Not reported	Not reported
Tomioka, 2017b	Association between the frequency and autoNomy of social participation and self-rated health	Japan	Nara Prefecture	55% overall	Minimum age 65	Not reported	Not reported	No name									Not reported	No
Tomioka, 2017c	Age and gender differences in the association between social participation and instrumental activities of daily living among community-dwelling elderly	Japan	Nara Prefecture	53% overall	Mean: 72.9, Median: 72.0, Range: 65–100. Overall	Not reported	Not reported	No name									Not reported	No
Tomioka, 2017d	Positive and negative influences of social participation on physical and mental health among community-dwelling elderly aged 65–70 years: a cross-sectional study in Japan	Japan	Nara Prefecture	58% overall	Age range 65-70	Not reported	Not reported	No name									Not reported	No
Tomioka, 2018a	The differential effects of type and frequency of social participation on IADL declines of older people.	Japan	Nara, Kansai region	56% overall	Minimum age 65	High (≥13): 23,7%, Medium (10-12): 51%, Low (≤9): 24.4%	Not reported	No name									Not reported	No
Tomioka, 2018b	Social Participation and Cognitive Decline Among Community-dwelling Older Adults: A Community-based Longitudinal Study	Japan	Nara Prefecture	55% overall	Minimum age 65	Not reported	Not reported	No name									Not reported	No
Walsh, 1986	Volunteerism among the elderly: A secondary analysis of a national survey	USA	National wide	57.2%. Overall	Mean age 73.02. Minimum age 65. Overall	Average 10.2 years. Overall	73.7% white. Overall	No name									Not reported	No
Warburton, 2008	Volunteering as a productive ageing activity: The association with fall-related hip fracture in later life	Australia	Brisbane	82% overall	Mean age 82.5 years, overall	Primary = 53% Secondary/tertiary = 47%, overall	Not reported	No name									Not reported	No
Windsor, 2008	Volunteering and Psychological Well-Being Among Young-Old Adults: How Much Is Too Much?	Australia	Canberra	0.45	Range 64-68, overall	Mean years of education volunteers 15	Not reported	No name									Not reported	No
Yu, 2018	An examination of key indicators of well-being in aging individuals with disabilities: Secondary analyses of the health and retirement study	USA	Nationally representative	53,3% overall	Minimum 50 years. 27.6% are 69 or younger. Overall	Not reported	Overall: Caucasian: 82,1%, Not hispanic 90,6%	No name									Not reported	No
Yuen, 2008	Impact of participating in volunteer activities for residents living in long-term-care facilities	USA	Charleston County, South Carolina	0.8	Volunteers mean age 83.0, range 64-94	< High school 13%, High school and beyond 87%	Volunteers: white 100%	No name		1							1 hour twice per week for 12 weeks.	Yes
