# Supplementary material for: Voluntary work for the physical and mental health of older volunteers: A systematic review
Source: Campbell Syst Rev. 2020 Oct 23;16(4):e1124. doi: 10.1002/cl2.1124 (PMC8356337; doi:10.1002/cl2.1124)
Supplement: Supplementary file 4 — Supporting information [file CL2-16-e1124-s001.xlsx]

## Sheet: Numerical data
Study	Data used	Country	Type of outcome	Outcome (there may be more than one, record them all)	Time Point (s) (record the exact time, there may be more than one, record them all)	Source (questionnaire, admin data, other(specify) or unclear)	Valid Ns. Mention treatment and comparison if possible.	Method of estimation	Statistics (risk ratio, odds ratio, standard error, 95 cf, DF, p-value, chi2)	Table/Page numbers	Notes
Armstrong, 2018	Canadian General Social Surveys (2003, 2005, 2008, 2010 and 2013)	Canada	Multivalued instrument	Self reported health and life satisfaction	No follow up: Survey years used 2003, 2005, 2008, 2010 and 2013	In the past 12 months, did you do unpaid volunteer work for any organization? Self-perceived health: “in general, would you say your health is: excellent; very good; good; fair and poor.” Life satisfaction: “how do you feel about your life as whole right now?”,	Total 22,823	They use the "fully observed recursive Conditional Mixed Process (CMP) model which assumes that the underlying model is based on a general seemingly unrelated regression (SUR) framework and allows the system to consist of binary, ordered, categorical or censored equations" (p. 10). They have two outcomes with three ordered values each	Coefficients and robust standard errors	Table 5	Too high risk of bias
Ayalon, 2008	Between the years 1997 and 1998, the Israeli Central Bureau of Statistics conducted a face-to-face national survey of Israelis aged 60 years and older	Israel	Dichotomous (HR)	All-cause mortality	Seven-year follow-up period. Baseline interview 1997 to 1998	Volunteer: participants were asked whether they volunteer as part of an organization or on their own initiative, such as providing assistance to the sick, to older adults or to children (but not one’s own family members or grandchildren)	Total 5055 of which 10.7% volunteered (541 and 4514 not) of which 60.9% volunteered for an organization (329)	Cox proportional hazard rate	Hazard ratio (95% CI)	Table 2
Becchetti, 2018	Survey of Health, Ageing and Retirement in Europe (SHARE), waves 1, 2, 4 and 5	Austria, Germany, Sweden, Netherlands, Spain, Italy, France, Denmark, Greece, Switzerland, Belgium, Israel, Czech Republic, Poland, Ireland, Luxembourg, Hungary, Portugal, Slovenia, and Estonia.	Continuous	24 physical and mental health measures	Volunteer activitites during last month from outcome measurement	Volunteer activitites last month and volunteer activities can be performed while being or not being affiliated to volunteers’ organizations. For the 24 health variables see table 1	Unclear as only the sub sample of 65+ are of our interest and descriptive demographics (including age groups) are reported in table A2, however means, SD and 95% CI are reported for every demographic variable and in general the means are not included in the 95% CIs, so difficult to say what is reported?	Pooled OLS, individual random model, fixed effect model and instrument variable (share of voluntary workers in one’s own region and the neighbouring regions) model	Coefficients from the various models and SE and SD from the whole sample (including 50-64 aged)	Table A5b and A3	Too high risk of bias
Burr, 2011	2004 and 2006 Health and Retirement Study (HRS)	USA	Dichotomous	Hypertension	Volunteering 2004 (past 12 months) and outcome 2006	“Have you spent any time in the past 12 months doing volunteer work for religious, educational, health-related or other charitable organizations?”. Respondents were determined to have hypertension if (a) they said yes to the question, “In order to lower your blood pressure, are you now taking any medication?” or (b) if their systolic blood pressure as measured at interview was 140 mmHg or higher,…	Total 5,654 of which 38.2% volunteers (2160 treated and 3495 control)	Logistic regression	OR (95% CI)	Table 3 model 2	Too high risk of bias
Burr, 2016	Health and Retirement Study (2006-2010)	USA	Dichotomous, Odds ratio	Cardiovascular disease (CVD) risk factors (central adiposity, hypertension, lipid dysregulation, elevated blood glucose levels, and high inflammation) and 2 Modified Metabolic Syndrome Indexes (MetS1: at least three of the five indicators of risk; MetS2: respondent was obese (high-risk central adiposity) and had two or more of the remaining four CVD indicators)	Treatment in 2004 and follow up in 2006	Health and Retirement Study (2006-2010), volunteer status based on the questions: “Have you spent any time in the past 12 months doing volunteer work for religious, educational, health-related or other charitable organizations?” and “Altogether, would you say the time amounted to less than 100 hr, more than 100 hr or what?”. Outcome: In 2006, the HRS selected a random one-half sample of the core …	Treated: 1709. Control: 3246	Logistic regression	Odds ratio with 95% CI	Table 4 and 5, use 65+ only	Too high risk of bias
Burr, 2018	Health and Retirement Study (2004-2014)	USA	Dichotomous (HR)	Incident cardiovascular disease (CVD)( nonfatal heart attack or stroke, or a CVD-related death, all in one measure)	Baseline 2004 and follow up till 2014	Volunteering: “spent any time in the past 12 months doing volunteer work for religious, educational, health-related or other charitable organizations” (yes/no).Incident CVD: a nonfatal heart attack or stroke, or a CVD-related death (all in one outcome measure). Heart attack and stroke events were based on questions regarding when the most recent heart attack (i.e., myocardial infarction) or strok…	Total 11,418 of which 37.9% volunteers (4327 and 7091 controls)	Cox proportional hazard	HR and 95% CI	Table 2	Used year of event to estimate survival time
Carlson, 2008	The Experience Corps program in Baltimore MD.	USA	Continuous	Executive function and memory	One year (1999-2000)	The two EF tests included the Trail Making Test (TMT) Parts A and B (Reitan, 1958) and the Rey-Osterrieth Complex Figure Test (CFT; Lezak, 1995). Verbal learning and memory were assessed over three learning trials by reading to participants a list of 20 common words from the Iowa Established Populations for Epidemiologic Studies of the Elderly project (Cornoni-Huntley et al., 1993), immediately a…	Intervention: 70, Control: 58	Age and education adjusted means	Age and education adjusted means, no SD reported	Table 2	Too high risk of bias. Reported outcomes are not outcomes but intermediate outcomes as suggested by figure 1 in Fried et al., 2004 and figure 1 in Carlson et al., 2008 and figure 1 in Tan et al., 2006. No SDs are reported, cannot calculate ES
Carr, 2018a	Health and Retirement Study (HRS). The 2006–2014 HRS survey waves.	USA	Continuous	Loneliness	Change in volunteer engagement behavior between baseline and Time 2, 4 years. Use the 2006–2014 HRS survey waves.	Change in volunteer engagement behavior between baseline and Time 2. Loneliness: how often do you feel: (1) you lack companionship; (2) left out; and (3) isolated from others	Our total pooled sample of 5,649 includes 5,057 individuals who remain continuously married, and 592 who become widowed.	Multiple regression	Coefficients and SD	Table 1 and 2 (model 2)	Separate coefficients on start 1-99 hours per year, 100+ hours per year and continuously volunteering
Carr, 2018b	Health and Retirement Study (1996–2012)	USA	Continuous	Functional limitations although only change in disability between baseline (wave t) and 2 years following initiation of volunteer engagement (wave t+2) but report baseline means	Examines onset of volunteering among nonvolunteers for 4 years (i.e., wave t-1 and wave t). Considered whether these nonvolunteers had initiated volunteering 2 years later (i.e., wave t+1), and examined the relation between this new volunteer engagement and subsequent changes in physical disability 4 years after wave t (i.e., wave t+2). Uses 1996–2012 waves	Volunteering: “Have you spent any time in the past 12 months doing volunteer work for a religious, educational, health-related, or other charitable organization?”. Functional limitations, a composite sum of six indicators in which individuals self-report their ability to perform several physical tasks: walking one block, climbing one flight of stairs, stooping or kneeling, lifting or carrying 10 …	Control: 4414; 1-99 hours volunteering: 1378 and 100+ hours volunteering: 1343	Inverse probability weighted regression adjusted models	Estimated change, baseline mean and baseline SD	Table 1 and 2	Also available divided on gender. Divide on number of hours (1-99 and 100+)
Chiao, 2018	Taiwan Longitudinal Study on Aging (TLSA, 1993–2007)	Taiwan	Continuous	Cognitive status based on a count of correct answers (0-5)	Growth model (1993–2007)	Volunteer: asked whether respondents currently were undertaking any volunteer work with a yes/no response for each wave.	Final analytical sample of 2944 older adults in 1993, 2386 in 1996, 2032 in 1999, 1330 in 2003, and 899 in 2007	Unclear (see RoB)	A coefficient (unclear what it measures) and SE	Table 2	Too high risk of bias
Choi, 2007	The 1998 and 2000 interview waves of the Health and Retirement Study	USA	Continuous	Depression	Baseline 1998 and follow up 2000, 2-year period	Center for Epidemiological Studies Depression scale (CES-D) score	Total 7889	Unclear	A coefficient (unclear what it measures) and SE	Table 4 and 5	Too high risk of bias
Choi, 2013	The first two waves of data collected by the Survey of Health, Ageing and Retirement in Europe (SHARE), (2004/2005) and (2006/2007)	Denmark, Sweden, Austria, France, Germany, Switzerland, Belgium, the Netherlands, Spain, Italy, Greece, Israel, the Czech Republic, Poland and Ireland	Dichotomous	Depression	No follow up, treatment 'the last month' from interview date, two waves used, (2004/2005) and (2006/2007)	Respondents who performed ‘voluntary or charity work’ in the past month were considered to be formal volunteers. Depression was categorised using the EURO-D instrument	Total 7238	Logistic regression	OR(95% CI)	Table 4	Too high risk of bias
Choi, 2016	Five waves (2000–2008) of the Health and Retirement Study	USA	Continuous	Functional health	Growth model using the 2000, 2002, 2004, 2006, and 2008 waves of the HRS datasets	Volunteering: question of whether respondents volunteered for an organization during the preceding 12 months. Functional health was measured by summed scores of difficulties in five ADL: dressing (including putting on socks and shoes), bathing or showering, eating (such as cutting one’s food), getting in or out of bed, and using the toilet (including standing up and sitting down).	Total 13,488.	Multivariate latent growth curve model	Path estimates from multivariate growth curve model	Figure 2	Cannot calculate ES and SE
Corrêa, 2018	Participants in this study were people age 60 years or older who attended the FaMIdade programme at the Granbery Methodist Institute in the city of Juiz de Fora, Brazil	Brazil	Continuous	Cognitive performance	All variables measured at the same time, August 2015 through april 2016.	Uses days per month volunteering. Cognitive performance: Mini-Mental State Examination, Clock-drawing test, Verbal fluency test,six measures from Consortium to Establish a Registry for Alzheimer’s Disease (CERAD), seven measures from modified Boston Naming Test (BNT)	Total 312 of which 85 (27.2%) volunteered	Multiple regression	Coefficient and SE on some of the outcomes	Table 3 p. 123	Cannot calculate ES and SE and too high risk of bias
Fonda, 2001	The Asset and Health Dynamics among the Oldest Old (AHEAD) (1993–1995)	USA	Continuous	Depression	Volunteered during the past year measured at baseline 1993 and follow up 1995	Volunteering: volunteered 100 hours or more during the past year measured at baseline. Depression: Center for Epidemiologic Studies-Depression Scale (CES-D-Scale).	Total 5,082 of which 15.84% volunteered (805 and 4277 controls)	Linear regression	Coefficients and SE, no SD	Table 3	Too high risk of bias
Fried, 2004	A pilot randomized trial in Baltimore, Maryland (the experience corps). From November 1999 to January 2000.	USA	Some are continuous (e.g. Number of blocks walked/week) and some are dichotomous (e.g. Proportion climbing no stairs/week)	Physical activity although not summarised and dichotomised into active or not	Length of follow-up in this first year was 4 to 8 months, depending on the date of enrollment (1999-2000). It is actually post intervention measures and no follow up (see p. 956-957 in Tan et al. (2006))						Not used in data synthesis due to overlap of data set
George, 2011	RCT: older adults in the Northeast Ohio community, and Judson Park (JP), an assisted living facility in Cleveland, OH, that is registered in the Eden Alternative	USA	Continuous	Cognitive function, stress, depression and sense of purpose and sense of usefulness	The intervention commenced on January 9, 2008, and lasted until May 7, 2008, at which time postintervention data were collected.	Cognitive functioning (Mini-Mental State Examination), stress (Beck Anxiety Inventory), depression (Beck Depression Inventory), and sense of purpose and sense of usefulness (single-item questionnaire)	Intervention: 8 and control 6	Change scores	Change scores	Table 2	Only change scores (and their SD) are reported, cannot calculate ES
Greenfield, 2004	The 1995 Midlife Development in the United States (MIDUS)	USA	Continuous	Negative and positive affect, purpose in life	1995,'no follow up	Volunteer work: ‘‘On average, about how many hours per month do you spend doing formal volunteer work of any of the following types: (a) hospital, nursing home, or other healthcareoriented volunteer work; (b) school or other youth-related volunteer work; (c) volunteer work for political organizations or causes; (d) volunteer work for any other organization, cause, or charity?’’Negative and positi…	Total 373; 134 treated and 239 control	It is reported they use multivariate regression	Regression coefficient (MD) and SD	Table 3 model 2. SD in table 2	Too high risk of bias and cannot use coefficients from multivariate models
Griep, 2017	The 2010, 2012 and 2014 waves of the Swedish Longitudinal Occupational Survey of Health (SLOSH)	Sweden	Continuous	Self-reported cognitive complaints and Anti-dementia treatments (i.e., medication)	Path analysis using 2010 as baseline and followup in 2012 and 2014	Voluntary work was measured with the following question: How many hours in an average week did you spend on voluntary (unpaid) work since the previous survey in, for example, a society, relief organization, religious organization, political party or non-profit organization? Self-reported cognitive complaints were measured with four items of The Copenhagen Psychosocial Questionnaire II (COPSOQ II)…	Control (no volunteering) N = 531, Treatment 1 (discontinuously volunteering, volunteered during one or two waves out of 3 wave)s N = 220, Treatment 2 (continuous volunteering, volunteered across all three waves) N = 250.	Conducts a path analysis	Coefficients and SE separately for the two groups of treated	Table 2	Too high risk of bias
Gruenewald, 2007	The MacArthur Study of Successful Aging	USA	Dichotomous (multinomial OR)	Increases in self-reported mobility disability, the onset of difficulty in performing activities of daily living, and mortality	7 years, baseline data from the 1988–1989 period and follow up in 1995–1996	Volunteering: no volunteer work in the past year vs volunteer work in the past year. Independence in Activities of Daily Living, Rosow–Breslau mobility disability items. Mortality: contact with next of kin at the follow-up exams, the ongoing local monitoring of obituary notices, and National Death Index searches.	Total 1,189 and percentages of volunteers divided on three subgroups of 'Feelings of Usefulness to Others' categories shown in table 1	Multinomial logistic regression	OR and 95% CI (Increases in self-reported mobility disability, the onset of difficulty in performing activities of daily living, and mortality)	Table 2	Multinomial model, cannot identify relevant effect size
Han, 2017	Health and Retirement Study (2006-2010)	USA	Dichotomous, Relative risk ratio from multinomial model	The dependent variable includes three categories, where 1 = no incident cardiovascular disease (CVD) between 2006 and 2010 (reference category in regression analyses), 2 = incident CVD or CVD death between 2006 and 2010, and 3 = death from all causes other than CVD between 2006 and 2010.	Baseline is 2006 and follow up until 2010	Health and Retirement Study (2006-2010), volunteer status based on the questions: “Have you spent any time in the past 12 months doing volunteer work for religious, educational, health-related or other charitable organizations?” and “Altogether, would you say the time amounted to less than 100 hr, more than 100 hr or what?”. The outcome on: Incident CVD was based on questions about whether a doct…	Treated: 3921, Control: 6920	Multinomial logistic regression	Relative risk ratio with 95% CI	Table 4	Multinomial model, cannot identify relevant effect size
Hao, 2009	The Data for this study were obtained from the Asset and Health Dynamics among the Oldest Old (AHEAD) survey	USA	Continuous (growth curve model)	Functional disability and medical conditions	The initial interview was conducted in 1993. Follow up in 1995,1998 and 2000.	Volunteer: asked respondents whether they had spent 100 or more hours in the past 12 months doing volunteer work for religious or other charitable organizations. Functional disability was measured with an Instrumental Activities of Daily Living (IADL) scale. Eight physician-diagnosed medical conditions: hypertension, diabetes, stroke, heart condition, cancer, lung disease, psychiatric problems, a…	Sample sizes for three follow-up waves are 6,237, 4,953, and 3,878, respectively. At baseline 7447 of which 11% (819) had volunteered (but note it has to be at least 100 hours to be counted as treated in this study).	Hierarchical growth curve model (individual and time)	Coefficients with stars and SD for each year	Table 5.1 and 5.2 p. 59 and 62	No relevant effect size reported
Harris, 2005	The Longitudinal Study of Aging (LSOA). American community-dwelling older people	USA	Dichotomous (HR)	Mortality	Baseline 1984 and follow up 1986, 1988 and 1990	Volunteer: ‘any volunteer work such as helping in charity work, working in a shop for a non-profit organization, working in a hospital or nursing home without pay, or doing community work without pay’, as well as how often they participated in volunteerism during the previous 12 months (never, rarely, sometimes or frequently). Dead is an administrative variable	Total 7496 of which 15.4% (1154) are volunteers (at least sometimes)	Cox proportional hazard rate	Hazard ratio (95% CI)	Table 3 model 5	Note there are three intervals (rarely, sometime and frequently)
Heo, 2016	2008 wave of the Health and Retirement Study.	USA	Continuous	Life satisfaction, Psychological well-being and Optimism	Same time as treatment question is asked, 2008 (concerning the year before)	Health and Retirement Study 2008 (see RoB)	Total 2,670	None	Correlation coefficient	Table 3	Too high risk of bias
Ho, 2017	Senior residents of Pingtung County aged 65 or more	Taiwan	Continuous	Psychological well-being	All variables measured at the same time, 2013	Six dimensions for measuring psychological well-being as proposed by Ryff (1989): self-acceptance, positive relations with others, autonomy, environmental mastery, purpose in life, and personal growth.	Total 250	Structural equation model	Coefficient	Figure 2	Too high risk of bias and cannot calculate ES and SE
Hong, 2009	The Longitudinal Study on Aging (LSOA) II	USA	Continuous	Depression	Used three waves between 1994 and 2000	Volunteering: performed the last 2 weeks. Depression: participants were asked how often they felt sad or depressed in the past 12 months using a 4-point scale	Total 5,294 of which 21.61% volunteered (1144 and 4150 control)	Latent Growth Curve Model	Intercept and slope coefficients with stars	Table 3	Too high risk of bias
Huang, 2018	Hong Kong, Japan, Singapore, South Korea, and Taiwan. World Values Survey data set collected from 2011 to 2012	Asian contries	Continuous	Life satisfaction, happiness, Health and life mastery	Treatment and outcome measured at same time point (collected from 2011 to 2012).	In the WVS, respondents are asked if they are an active member, an inactive member, or not a member of 11 types of voluntary organization. In the WVS, people's well-being is determined through the following questions, where the well-being measure corresponding to each question is shown in parentheses: “All things considered, how satisfied are you with your life as a whole these days?” (life satis…	Total 1076	Ordered probit regression, although only show results for the highest level on each scale	Marginal effect with all predictors at their mean value (SE)	Table 4 and 5	Too high risk of bias
Hunter, n.d.	Volunteers offered their services at the Veterans Administration Hospital (VAH) in Miami, Florida	USA	Continuous	A large number of physical and psychosocial measures	Treatment and outcome at same time point (not reported).	A number of valid and reliable scales	Volunteers 53 and control 49	None	Means and SD by group	Table 2 and 3	Too high risk of bias. In addition to reporting means and SD, a MANCOVA is performed for some of the outcomes, cannot be used in meta analysis
Infurna, 2016	Health and Retirement Study (HRS) data from 1998 to 2012	USA	Dichotomous	Cognitive impairment, risk of onset cognitive impairment over 14 years	Baseline 1998 and follow up each second year to 2012, however volunteering was measured not only at baseline but also over time	Participants were asked if they had spent any time in the past 12 months doing volunteer work for religious, educational, health-related, or other charitable organizations. A score of 8 or less (out of 35 points) indicates cognitive impairment: Tests of memory (immediate and delayed recall), serial 7 subtractions, and naming and orientation from the Telephone Interview for Cognitive Status.	Individuals aged 60 and older in 1998 (N = 13,262). On average, participants contributed 5.5 2.5 longitudinal observations. Six thousand eight hundred three participants did not volunteer, 1,782 volunteered one, 1,093 twice, 825 three times, 655 four times, 544 five times, 521 six times, 431 seven times, and 608 eight times.	Linking patterns of volunteer engagement over time to onset of cognitive impairment, shared growth–survival models were applied that simultaneously model longitudinal changes in volunteering and the survival process for cognitive impairment. Changes in volunteering were modeled using a linear growth model, which has two latent variables: the intercept, which was centered at the 1998 assessment an…	OR (95% CI) but note it is the likelihood of the onset of cognitive impairment over 14 years (measured as a Hazard even though they term it OR) Also they state: Estimates are standardized (1–standard deviation change) and interpret an 'OR' of 0.76 and 0.73 as: A 1–standard deviation increase in volunteering level was associated with 24% less likelihood of cognitive impairment and maintenance over…	Table 4 p. 2268	Change in likelihood of volunteering is included and it is the risk of onset cognitive impairment over 14 years, we cannot use it
Jiang, 2018	Personality and Total Health (PATH) Through Life Project	Australia	Continuous	Change in the participants' life satisfaction during the two waves with a four year interval	Volunteering was measured using the average score from Waves 3 and 4 (with a four-year interval between each two waves.). Change in the participants' life satisfaction during the two waves (Unclear which waves: text says Wave 3 and 4 and in the table of results it says Wave 2 and 3) with a four year interval. Not reported which year but from Windsor we know the second wave of data collection was …	Volunteer: volunteered during the 6 months prior to the survey.	Total 1,591	Multiple regression	Coefficient and SE	Table 2	Too high risk of bias and cannot calculate ES and SE
Johnson, 2014	Health and Retirement Study (HRS). Waves 1998 through 2004	USA	Dichotomous	Self-rated health and depression	Treatment and outcome at same time point although treatment one year in retrospective but it may change from waves (three waves used, 1998 through 2004, and no results separated by wave reported)	Volunteering: “Have you spent any time in the past 12 months doing volunteer work for religious, educational, health-related or other charitable organizations?” Depression: Center for Epidemiological Studies Scale for Depression (CES-D)	The male sample consists of 10,636 observations, and the female sample contains 9,400 observations. Recall that each observation does not represent a unique HRS respondent as respondents are potentially observed over three two-wave periods.	Logistic regression and negative binomial regression	OR and incident rate ratios (no SE or 95% CI)	Table 6, 8, 12, 13	Too high risk of bias. No separate results by wave reported, thus each person may be included up to three times, not possible to calculate SE, cannot be used.
Jung, 2010	Data from the first (1988) and second (1991) waves of the MacArthur Study of Successful Aging	USA	Dichotomous (nested ordered logistic model)	Geriatric frailty	Baseline 1988 and follow up 1991	Participants were asked if they volunteered in the past 12 months. Frailty status was measured with the definition developed by Fried and colleagues (2001) using five criteria: weight loss, weak grip strength, exhaustion, slow gait, and low physical activity level	Total 1,072	Nested ordered logistic regression models examining the cumulative odds of frailty in 1991 (intermediate frail and frail vs. non-frail and frail vs. intermediate frail and non-frail)	OR(95% CI)	Table 2	Cannot calculate ES and SE
Kahana, 2013	Data for this research are part of the long-term longitudinal study of successful aging conducted by the Elderly Care Research Center, Wave 2 and 5, Florida	USA	Ordered logistic slope coefficient	Life satisfaction, positive affect, negative affect, and depressive symptomatology	Utilized data from two waves of panel study, 3 years apart (Waves 2 and 5).	Volunteering: “On average, how many hours per week do you volunteer?”. Life satisfaction. Life satisfaction was measured by using the Satisfaction with Life Scale (Diener, Emmons, & Griffin, 1985). Positive and negative affects were measured using the PANAS scale (Watson, Clark, & Tellegen, 1988). Depressive symptoms were measured with the 10-item short version of the Center for Epidemiological S…	Total 585 of which 252 (43%) volunteered	Ordinal logistic regression adjusting for nonrandom attrition using a hazard rate instrument based on the inverse Mills ratio (outcome variables range from 1 to 5 except depression range 1 to 4)	Slope estimate and standard error	Tables 2-5, p. 174-177	Cannot calculate ES and SE
Kanamori, 2014	Aichi Gerontological Evaluation Study (AGES) Cohort Study data.	Japan	Dichotomous (HR)	Incident functional disability	Baseline November 2003 and follow up to October 2007, 4 years	Incident functional disability was defined based on medical certification. Certification of disability is based on formal evaluation of the need for long-term care according to uniform criteria applied throughout Japan and based on both a home-visit interview as well as a written opinion from a primary physician. Subjects were given a choice between ‘currently participate’ or ‘do not participate’…	1,180 volunteers, 10,111 controls	Cox proportional hazard	Hazard ratios (95% CI)	Table 3	Use Model 5
Kim, 2010	Three waves of the Americans’ Changing Lives (ACL), (1986, 1989, 1994)	USA	Continuous	Depression	Baseline 1986 and two follow-up interviews were conducted in 1989 and 1994	Volunteering: “Did you do volunteering in the last year for a church, synagogue, or other religious organization? for a school or educational organization? For a political group or labor union? for a senior citizens group or related organization? for any other national or local organization, including United Fund, hospital, and the like?” Center for Epidemiologic Studies Depression Scale (CES-D; …	Total sample to 2,867 in Wave 2 and 2,562 proxy and nonproxy respondents by Wave 3. However not reported by age group and they include 25- 65+	Latent growth model using the log of the mean score of depression (the outcome)	Slope of the latent growth model representing the mean rate of change per year in depression from 1986 to 1994, relevant age range is only reported by interaction terms (SE).	Model 4 of Table 3	Given the highly skewed distribution of depression score, we used the log of the mean score of depression in the analysis, computed as the natural log of the mean score of depression plus 1.19, to avoid taking the log of zero. No results reported that can be used in meta analysis
Kim, 2013	Korean elderly women living in urban areas from the 2004 survey The Living Profile and Welfare Service Needs of Elderly People in Korea	Korea	Continuous	Life satisfaction	All variables measured at the same time, 2004	Volunteering: nothing is reported. Life satisfactionconcerns happiness compared to peers	46 volunteers and 1204 control	Multiple regression	Coefficient and SE	Table 4 p. 90	Cannot calculate ES and SE and too high risk of bias
Kim, 2014	Two waves of the National Social Life, Health, and Aging Project (NSHAP), the first collected in 2005/2006 and the second collected in 2010/2011	USA	Continuous	Bodily inflammation	Past 12 months, uses two waves of data, 2005/2006 and the second collected in 2010/2011	For volunteering, respondents were asked how often they volunteered for religious, charitable, political, health-related, or other organizations in the past 12 months. Bodily inflammation, as indicated by C-reactive protein (CRP), a biomeasure associated with the risk of cardiovascular diseases	Total 1,790 of which 62.5% volunteered (note that 16% of the sample had missing data on the volunteer variable, not reported if the 62.5% is with or without imputation)	Analyses used ordinary least-squares (OLS) regression to model the natural log of CRP	Coefficient and SD of the not log transformed outcome	Table 2 p. 836 and table 1 p. 835	Too high risk of bias. Model in natural log of outcome and SD reported in original value, cannot calculate ES
Kim, 2016	2006 wave of the Health and Retirement Study	USA	Dichotomous (Rate Ratio or rather ratio of two count variables)	Number of Doctor Visit and Overnight Hospital Visit	Volunteering 2006 (past 12 months) and outcome between 2006 and 2008, follow up 2 years	Volunteering: “Have you spent any time in the past 12 months doing volunteer work for religious, educational, health-related or other charitable organizations?”. The number of doctor visits between 2006 and 2008 was assessed using data from the 2008 wave of HRS (self-reported): “Aside from any hospital stays or outpatient surgery, how many times have you seen or talked to a medical doctor about y…	Total 7,168 of which 64.13% were not volunteers (2571 treated and 4597 control)	Used a generalized linear model with a negative binomial distribution and log link and exponentiated the coefficients created by the model into rate ratio (RR) estimates using the eform command in Stata.	Rate ratio (95% CI). It is the ratio of two count variables	Table 2 model 3, table 3 model 3 (controls for demographic and baseline health)	Note more is worse
Kim, '2017	Korean National Longitudinal Study on Aging (KLoSA)	Korea	Dichotomous	Cognitive impairment	6 years (wave1 2006 and wave 4 2012)	Volunteering a yes/no question probably on current participation. Cognitive function was tested by the Mini-Mental State Examination (MMSE)	Total of 2495 and according to table 2, 1.4% volunteers (35 treated and 2460 controls)	Logistic regression	OR and 95% CI	Table 2
Klinedinst, 2014	Survey of residents of a continuing care retirement community	USA	Continuous	Depression	All variables measured at the same time, year not reported	Patient Health Questionnaire two item version (PHQ-2)	Total 127, 60 volunteered	Path analysis	Path estimates (only the significant ones)	Figure 2	Too high risk of bias. Cannot calculate ES and SE
Konrath, 2012	Wisconsin Longitudinal Study	USA	Dichotomous (OR)	Mortality	In 2004, respondents were asked whether they had volunteered within the past 10 years and mortality until 2008	Volunteering the past 10 years	Total 5512, of which 2384 were non-volunteers according to figure 2, thus 3128 must be volunteers	Logistic regression	OR (95% CI)	Text page 91
Krägeloh, 2015	399 community-dwelling retirement-aged New Zealanders	New Zealand	Continuous	Quality of life: four separate domains of QOL (physical, psychological, social, and environmental)	Treatment and outcome measured at same time point (not reported).	Participants indicated whether they volunteered or worked using a single yes/no item. Quality of life: the WHOQOL-BREF (WHOQOL Group 1998)	A total of 267 participants (68 % of females and 65 % of males) indicated they were involved in volunteer activities, and 34 participants indicated they were in some form of paid employment (8 % of females and 9 % of males). The number of participants involved in both volunteer activity and paid employment was 25, and 123 participants were involved in neither. A total of 399 participants, so 9 pr…	Structural equation modeling. As the data were dichotomous or ordinal, an asymptotically distribution-free (ADF) method with polychoric correlations and asymptotic covariance matrices was used	Path analysis coefficients with stars (no SE and no SD)	Figures 1-4	Too high risk of bias. Cannot extract effect size
Lee, 2011	Health and Retirement Study in 2000 and 2002 followed to 2006.	USA	Dichotomous (OR)	Mortality	Treatment 2002 and Death by December 31, 2006, 4 years	Volunteering: ‘‘Have you spent any time in the past 12 months doing volunteer work for religious, educational, health-related, or other charitable organizations?’’. Mortality: cross-referencing HRS information with the National Death Index	Volunteers: 1714, control: 3412	Logistic regression	OR (95% CI)	Table 2	Also available separated by driving status and in table 3 separated by rural/urban status although without propensity adjustment
Lee, 2016	Women aged 65 or older in 25 regions in Seoul, the capital of Korea, and 5 regions outside of Seoul. Data were collected for 20 months (March 2011 to October 2012) by the Center for Home Care Nursing, St. Mari’s Hospital at the Catholic University of Korea.	Korea	Dichotomous	Cognitive impairment	All variables measured at the same time (2011/2012)	A single question was asked to assess if respondents participated in volunteering activities on a regular basis. Potential responses were “yes” or “no.” Cognitive function were assessed using the Korean version of Mini Mental State Examination (MMSE-K)	Treated: 756 and control: 1,645	Logistic regression	OR and 95% CI	Table 3	Too high risk of bias
Li, 2005	Three-wave panel data from the Americans’ Changing Lives survey	USA	Continuous	Depression	Varies Hedrtil sorter den i descr (time period sammenlign) og sæt ind	Volunteering: “Did you do volunteering in the last year for a church, synagogue, or other religious organization? for a school or educational organization? For a political group or labor union? for a senior citizens group or related organization? for any other national or local organization, including United Fund, hospital, and the like?” 'Use only six (of 11) CES-D items: (1) “I felt depressed,”…	The complete sample for all three waves was 815 but not sure these are the only ones used for the analysis: "Group 1 includes respondents who completed the survey in all three waves (N = 815). Group 2 includes those respondents who have complete data only on the first two waves and are missing on the third wave (N = 435). Group 3 includes the remaining sample that answered the questions in the fi…	Recursive model estimated using the fully constrained maximum likelihood fitting function in LISREL 8.53	Unstandardized coefficients, standard errors (in parentheses), and total effects.	Table 3	Too high risk of bias. We cannot extract a usefull ES and SE from this
Li, 2006	ACL (Americas Changing Lives survey)	USA	Continuous	Depression and Functional Limitations	Wave 1 (1986), wave 2 (1989) and wave 3 (1994)	Two measures of volunteer work are combined to form a volunteer latent construct which probably (a bit unclear) is the one used in the analysis. The volunteer index was constructed by summing five types of volunteer work the respondent did during the past 12 months: volunteering in (1) church, synagogue or other religious organization, (2) school or educational organization, (3) political group o…	Total 1642, not reported by group	Structural equation model with repeated measures of a 'Volunteering' variable/index and unclear what it is (number of organizations and hours or just number of organizations)	Coefficients from model and SD from means of total sample. Unclear how to interprete the coefficient, it is probably a coefficient of a volunteering variable in the form of an index going from 0 to 5 but unclear as it is reported that two measures of volunteer work are combined to form a volunteer latent construct which probably (a bit unclear) is the one used in the analysis.	Table 2 and table 1	Cannot be used in meta analysis
Li, 2013a	The 2006 Sample Survey of the Aged Population in Urban/Rural China	China	Continuous	Self-rated health, depression, functional health	Treatment and outcome measured at same time point (2006).	Volunteering measured by asking the respondents, “Have you participated in the following activities: neighborhood watch, voluntary labor, mutual aid group, mentoring youth, and other volunteer activities?” Depression: short form of the Geriatric Depression Scale (GDS). Functional health was measured using activities of daily living (ADLs) and instrumental activities of daily living (IADLs).	10016 of which 4595 volunteered and 5421 did not	Linear regression	Coefficients (mean difference) and SD for overall (urban sub)sample	Table 3 and 1	Too high risk of bias
Li, 2013b	Survey of Health and Living Status of the Elderly in Taiwan, a national longitudinal survey of older adults initially conducted in 1989, used 1999, 2003, and 2007 waves	Taiwan	Continuous and dichotomous	Functional impairment, depression, self-rated health and life satisfaction	Unclear. They used all three waves of data to construct the measure of volunteer activity. Each subject was asked whether he/she had participated in any volunteer activity in 1999, 2003, and 2007.	They used all three waves of data to construct the measure of volunteer activity. Each subject was asked whether he/she had participated in any volunteer activity in 1999, 2003, and 2007. We classified the various patterns of volunteer activity over time into five transitional volunteering categories: nonvolunteering, continuous volunteering, discrete volunteering, active-to-inactive volunteering…	Total 1,847; nonvolunteering 79.9% (n = 1,477), continuous volunteering 3.0% (n = 55), discrete volunteering 4.7% (n = 86), active to inactive volunteering 6.6% (n = 121), and inactive-toactive volunteering 5.8% (n = 108).	Generalized estimating equations (GEEs).	Coefficients from GEE models representing the ways in which the independent variables (four voluntary groups) influence the linear change in the dependent variables across the three waves and SD and percents for each time point	Table 1 and 2	Cannot calculate effect size (GEE growth model) and too high risk of bias
Lum, 2005	Longitudinal data from the 1993 and 2000 panels of the Asset and Health Dynamics Among the Oldest Old Study (AHEAD)	USA	Dichotomous	Self-reported health, depression levels, functioning levels, mortality rate, nursing home residence rate, and the number of physician-diagnosed medical conditions	Volunteering past 12 months since 1993 and follow up in 2000	Volunteering: “In the past 12 months, have you done volunteer work totaling 100 hours or more for religious or other charitable organizations?” Functional status was measured by both ADLs and IADLs. Depression was measur d by an eight item Center for Epidemiologic Studies–Depression Scale (CES-D). The number of physician-diagnosed health conditions variable was created from a list of the followin…	952 volunteers and 6370 non-volunteers	For the likelyhood to die or be living in a nursing home, a multinomial logit regression was used. For the effect on on self-reported health, ADLs, IADLs, number of physician-diagnosed health conditions, the generalized logit model was used and for depression an ordered logit regression was used. Used a Taylor series linearization approach to make necessary adjustment to the variances.	Relative risk ratio (RRR), coefficients from ordered and generalized ordered logit models and SE	Tables 2-4	Coefficients from ordered logit (table 3) and coefficients (note they term it OR but some are negative, i.e. must be the model coefficients that are reported) generalized ordered logit (table 4) are also relative and cannot be used
Luoh, 2002	Waves 3 and 4 of the Asset and Health Dynamics among the Oldest Old (AHEAD), 1998 and 2000	USA	RR from multinomial model	Self-rated overall health, activities of daily living (ADL) limitations and mortality	Treatment question (last 12 months) asked in 1998 and follow up in 2000	The survey questions on volunteer work contained in Wave 3 (1998) asked each respondent whether he or she had spent any time in the past 12 months doing volunteer work for religious, education, health-related, or other charitable organizations	Total 4,860 of which 12% had volunteered more than 100 hours the past 12 months	Multinomial logistic regression	OR: Model 1 Fair-poor health v.s. excellent-good health and Death v.s. excellent-good health and model 2 Any limitations V.S.no limitations and death v.s. no limitations	Table 5 and 6	Multinomial model, cannot identify relevant effect size
McLaughlin, 1985	Data from a representative sample of older Americans surveyed m 1974	USA	Continuous	Life satisfaction	Treatment and outcome at the same time (1974)	Volunteer work based on the question: "Apart from any work you're paid for, do you do any volunteer work, or not?". Neugarten, Havighurst, and Tobin1s(1961) Life Satisfaction Index(A)	Total 1726 of which 308 are volunteers and 1418 are control	Adjusted means	Raw means by group and adjusted means by group and overall SD (Age, social interaction, health, income and education are 'covariates' and marital status, employment, gender, ethnicity are 'independent variables')	Table 2	Too high risk of bias. The Eta's from Multiple Classification Analysis (unadjusted) and beta adjusted cannot be used (see p. 82 for an explanation of what they are)
McMunn, 2009	Wave 2 of the English Longitudinal Study of Ageing (ELSA), 2004	UK	Continuous and dichotomous (depression)	Quality of life, life satisfaction, and depression	Treatment and outcome measured at same time point (2004).	Volunteering in the past month. Quality of life: the CASP19, a 19-item scale comprised of four domains: control, autonomy, self-realisation and pleasure, which was specifically developed to measure quality of life at older ages (Hyde et al. 2003). Life satisfaction: the five-item version of the Satisfaction with Life Scale (Diener et al. 1985). Depression: the eight-item version of the Center for…	Total Men (n=2,022) Women (n=3,362) of which 11.9% (224) of men and 14.5% (487) of women volunteered. N=1,477 Mean N=1,641 Mean N=1,942	Linear regression and logistic (depression) regression	Coefficients (mean difference) and OR (95% CI). No SD for continuous variables	Table 3	Too high risk of bias'
Menec, 2003	Aging in Manitoba (AIM) Study in Canada	Canada	Continuous and dichotomous	Well-being (Life satisfaction and happiness), function (a composite measure), and mortality	Activity being measured in 1990 and function, well-being, and mortality assessed in 1996.	Life satisfaction.—The 20-item Life Satisfaction Index A (LSIA) developed by Neugarten, Havighurst, and Tobin (1961); Happiness.—A single-item measure (high is better). Function.—A composite measure of function was created based on ADLs, IADLs, MSQ (cognitive impairment), and interviewer observed physical difficulties. Mortality determined from data from the Office of Vital Statistics.	A total of 1,439 when looking at happiness, 1,208 for life satisfaction, 1,292 for function and 2,291 for mortality	Multiple regression and logistic regression	Standardized regression coefficients and odds ratios with stars, no standard errors or confidence intervals reported	Table 6	Cannot calculate SEs
Moen, 2002	(1994/95) and (1996/97) waves of the Cornell Retirement and Well-Being Study	USA	Continuous	General life satisfaction, self-esteem, and a sense of mastery or self-efficacy, depressive symptoms and 'energy' level	Surveys in 1994/95; follow up in 1996/97 not used	Volunteering: Current formal volunteering for an organization. Life satisfaction is self-rated; Self-esteem is captured using a scale developed by Rosenberg (1965); mastery as "the extent to which people see themselves as being in control of the forces that importantly affect their lives" (Pearlin, Menaghan, Lieberman, &Mullan, 1981; Pearlin & Schooler, 1978); depressive symptoms: The Center for …	Retired sample at baseline 458 of which 30.9% volunteers (142)	Regression	Coefficients and SD	Table 5 p. 39 and table 4 p. 36-37	Too high risk of bias
Morrow-Howell, 2003	Three waves of data from the Americans’ Changing Lives Study	USA	Continuous	Self-rated health, functional dependency, and depression	Measured at the same time although volunteering is one year in retrospective but it may change from wave 2 to 3, 1986, 1989 and 1994	Volunteering: “Did you do volunteering in the last year for a church, synagogue, or other religious organization? for a school or educational organization? For a political group or labor union? for a senior citizens group or related organization? for any other national or local organization, including United Fund, hospital, and the like?” Depression: Center for Epidemiologic Studies Depression Sc…	Total number of observations used: 2,739. Note that each observation does not represent a unique respondent as respondents are potentially observed in two FU waves (wave 2 and 3) and the waves are pooled. 'After imputation the samples used are 1,530 (attrition 8%) for for Wave 2, and 1,209 (attrition 28%) for Wave 3. Number of observations involving volunteering is 993. Note they use the current …	Generalized estimating equations (GEE) method	Coefficients from generalized estimating equations; no SE but SD from Wave 1 reported	Table 2 (and 1 for SD)	Too high risk of bias
Musick, 1999	Three waves of the Americans’ Changing Lives (ACL), (1986, 1989, 1994)	USA	Dichotomous	Death	Baseline 1986 and follow up till 1994 (7.5 years)	Volunteering: “Did you do volunteering in the last year for a church, synagogue, or other religious organization? for a school or educational organization? For a political group or labor union? for a senior citizens group or related organization? for any other national or local organization, including United Fund, hospital, and the like?”	Total 1211 of which around 35% volunteered	Cox proportional hazard rate	Hazard ratio with stars, no SE or CI	Table 3 p. 178 model 5	Cannot calculate SE
Musick, 2003	Three waves of data from the Americans’ Changing Lives data set (1986, 1989, 1994)	USA	Continuous	Depression	Treatment question in 1986 and follow up in 1994	Depression measured by the 11-item version of the Center for Epidemiologic Studies Depression scale	Not reported, only: We therefore coded as secular all those respondents who, in the first wave, mentioned only secular activities (23% of the total sample) and as religious those who mentioned either church-related activities alone or who gave mixed responses (25% of the total sample). (p. 263). For 65+ the percentages are 29% for church and 15% for secular only. According to Musick et al 1999 th…	Linear regression	Coefficients with stars, no SE and no SD reported. N for 65+ not reported, not even the percent of 65+	Table 2	Note there are two treatments (in same equation): Any volunteer work for church (with or without secular volunteering) and volunteer work for secular organizations only. Use estimates without T2 variables (bad controls). Use only results for 65+ ESs are dependent. Cannot calculate ES and SE
Nagarka, 2015	Data were collected during June 2010 to June 2012 among individuals aged 60 and older from the city of Pune located in Western parts of India.	India	Dichotomous	Self-rated health	Data were collected during June 2010 to June 2012	Self-rated health was assessed by the question: “How would you rate your health?” Answer was dichotomized between good (excellent/good) and Poor (fair/poor).	416 volunteers and 703 control	Odds ratio	OR (95% CI)	Table 3	Too high risk of bias
Nazroo, 2012	English Longitudinal Study of Ageing (ELSA)	UK	Continuous	Depression, quality of life, life satisfaction and social isolation	Wave 2 (2004), 3 (2006) and 4 (2008) used, merges the data sets, wave 2 volunteering effect on wave 3 well-being and wave 3 volunteering on wave 4 well-being	Volunteering uses a question on how frequently the respondent engaged in voluntary work, and not the question on whether the respondent had done voluntary work the last month, thus the time frame of the question is unclear. Exclude those who reported volunteering less than once a year. Level of depressive symptomatology was measured using the Centre for Epidemiological Studies-Depression scale, h…	A total of 3,632 respondents	Regression	Coefficients with stars, no SD and no SE	Table 2	Cannot calculate effect size and standard error
Nonaka, 2017	A prospective cohort of 1,320 community-dwelling older adults over 65 years of age, in a suburban city of Tokyo, Japan.	Japan	Dichotomous	Maintenance of Functional competence	T1 is 2008 and T2 is 2012	Functional competence was measured by the Tokyo Metropolitan Institute of Gerontology Index of Competence (TMIG-IC), volunteering the past year	Total 1,320 of which 164 volunteered and 1136 were controls (actually only 1117 as 19 are inactive members and are analysed too)	Logistic regression	Odds ratio with 95% CI	Table 5	Separated by participating more or less than once a month, use table 5. Unclear in confounding
Okun, 2010	The Later Life Study of Social Exchanges (LLSSE)	USA	Dichotomous (HR)	Death	Treatment question in 2000 and follow up until 2006	Volunteer work based on the question: “During the past month, how often did you do volunteer work?”. Death was a register variable	Total 868	Cox proportional hazard rate	Hazard ratio but no (95% CI) for the model without interaction term (functional limitations) only for the model with interaction term. Cis kindly provided by author Kristin August	Table 2	Use volunteer yes or no only
Okura, 2017	From April 2013, community-dwelling older adults aged 65 years or older, living in Kami town, Hyogo prefecture, Japan.	Japan	Dichotomous	Mobility disorder, cognitive impairment, and depressive mood	All variables measured at the same time, 2013	Voluntary work: Do you do volunteer work? Yes or no answer. All outcomes from the Kihon Checklist.	Total 5076 of which 4040 are controls and 1036 do volunteer work	Logistic regression	OR and 95% CI	Table 3	Too high risk of bias
Okura, 2018	From April 2013, community-dwelling older adults aged 65 years or older, living in Kami town, Hyogo prefecture, Japan.	Japan	Dichotomous (HR)	Long-term care insurance (LTCI) service and mortality	3 year follow up from baseline 2013	Voluntary work: Do you do volunteer work? Yes or no answer. Information on death and new LTCI service certifications (regardless of level) in those 3 years were collected from the local government office in Kami town.	Total 5076 of which 4040 are controls and 1036 do volunteer work	Cox proportional hazard rate	HR and 95% CI	Table 3	Not reported which time interval is used for HRs
Oman, 1999	A cohort of 2025 communitydwelling residents of Marin County, California, first examined in 1990–91.	USA	Dichotomous (HR)	Mortality	Baseline 1990-91 and follow up to November 1995. Follow-up times averaged 4.9 years and ranged from 3.2 to 5.6 years.	Respondents reported whether or not they did ‘any volunteer work at the present time’ and ‘how many voluntary organizations are you involved with?’	Total 1973, 630 volunteered, control 1343	Cox proportional hazard rate	Coefficients and 95% CI separate for moderate (1 organization) and High (2+ organizations)	Table 3 p. 310
O'Reilly, 2017	Subgroup of The Northern Ireland Mortality Study (NIMS)	Ireland	Dichotomous (hazard ratios)	Risk of all-cause mortality during follow-up	Baseline 2011 and follow up 2014	The question asked about volunteering was: ‘In the past year, have you helped with or carried out any voluntary work without pay?’ with yes/no responses (with no further elaboration on the nature of the volunteering).	Total 244,429 of which 8.5% were volunteers alone, 10.2% caregivers and 2.6% were both, i.e. 27,131 treated and 217,297 controls	Cox proportional hazard model	Hazard ratios with 95% Cis	Text p. 824
Otsuka, 2018	Ohsaki Cohort 2006 Study	Japan	Dichotomous (HR)	Incident functional disability	Baseline survey December 2006 and follow up until the date of incident functional disability, date of emigration from Ohsaki City, date of death, or the end of the study period (November 30, 2015),	Treatment: subjects were asked about current social participation, which was classified into three categories: “Volunteering”, “Hobby activities” and “Activities in neighborhood associations”. We asked subjects “How often do you participate in community activities?” and gave them some instruction about the types of such activities. Volunteering includes community service activities, beautificatio…	Total 11,992	Cox proportional hazard rate	Hazard ratio and 95% CI	Table 2 (model 2)
Pai, 2009	ACL Wave 1 and 2	USA	Continuous	Depressive symptoms and functional impairment	Treatment in wave 1 (1986), and outcome wave 2 (1989), 3 years	Depression measured by the 11-item version of the Center for Epidemiologic Studies Depression scale (CES-D), functional impairment: an index created from 12 items, assessing the respondent’s ability to perform ADLs and IADLs (used the imputed version of functional impairment constructed by the ACL staff, which ranges from 1 to 4, with 4 representing greater levels of functional impairment.), Volu…	Total 1,614 of which '38% volunteered 613 volunteers and 1001 control)	Multiple regression	OLS regression coefficients and SD	Table 1 (SD), table 6 and 7	Higher is worse
Pettigrew, 2019	RCT from Australia	Australia	Continuous	Large number of physical measures (13) and nine psychological measures	Participants in the intervention arm were asked to undertake a minimum of 60 min of formal volunteering per week during the 6-month study (from T1 to T2). Data collection initiated December 2014 and occured progressively until February 2017.	The Warwick–Edinburgh Mental Well-Being Scale, the Center for Epidemiological Studies Depression Scale, the Global Quality of Life Scale, the Rosenberg Self-Esteem Scale, the General Self-Efficacy Scale, and the Purpose in Life and Personal Growth subscales of Ryff’s Psychological Well-Being Scales. Satisfaction with life was assessed on a single-item scale of 1 (Very good) to 5 (Very bad),	Per-protocol (compliants) 106 in the intervention condition,178 in the control condition. By actual treatment status 138 treated and 211 control	None	Means and SD pre and post	Per-protocol table 2 and by actual treatment status table 3	Used table 3. only the psychological measures
Piliavin, 2007	Wisconsin Longitudinal Study	USA	Continuous	Phychological well-being and self-reported health	Volunteering (for five types of organizations) asked in 1975, 1992 and 2004	Volunteering for five types of organizations, phychological well-being measured by six scales 'developed by Ryff and her colleges (Ryff 1989)' (p. 454)	Total 4000	Correlation and regression	Partial correlation of volunteering (past wave) and phychological well-being and self-reported health (1992 and 2004) controlling for gender and social participation (via other organizations) in table 3 and regression of a combined (sum of diversity (number of organizations) and consistency (volunteering in both waves) for both the 1975 and 1992 wave) measure of volunteering in table 6. Impossibl…	Table 3 and 6	Too high risk of bias. Regression results also reported in table 7 but they cannot be used due to interaction terms included
Poulin, 2014	Changing Lives of Older Couples (CLOC) from the Detroit Standard Metropolitan Statistical Area	USA	Dichotomous (HR)	Mortality	Baseline 1987-1988 and 6 years follow up	Volnteering: the number of hours over the past year they engaged in volunteer (unpaid) work “for a church or other religious organization, for a political group, a senior citizens’ group, or for any other type of organization.” Mortality of participants was monitored over a 6-year period by checking obituaries in three Detroit area newspapers and monthly death-record tapes obtained from the State…	Total 846 of which 35% had volunteered (296 treated and 550 control)	Cox proportional hazard rate	HR and 95% CI	Table 1	Too high risk of bias
Prolux, 2018	Nine waves of data from the Health and Retirement Survey (HRS) (1998–2014)	USA	Continuous (multilevel, growth model)	Cognitive functioning	Nine waves of the HRS (1998–2014). Each wave of data is collected roughly every 2 years.	Participants were asked if they had spent any time in the past 12 months doing volunteer work for religious, educational, health-related, or other charitable organizations. Cognitive functioning was assessed with a 10 word immediate and delayed recall test of memory, a serial 7s subtraction test of working memory, and counting backwards to assess attention and processing speed (Ofstedal, Fisher, …	Total 11,100; at baseline, just over 30% of respondents were engaged in formal volunteering.	Multilevel modeling (Time and individual)	Multilevel model coefficients with stars indicating significance.	Table 2 p. 526	No relevant effect size reported
Sabin, 1993	The Longitudinal Study on Aging (LSOA) 1984, 1986 and 1988	USA	Dichotomous (OR)	Mortality	Four year follow up (baseline 1984 and FU to 1988)	Volunteering: performed the last 12 months. Mortality status determined through the follow-up interview process or through matching with the National Death Index.	Total 7,527 of which 15.2% volunteers (1144 and 6383 controls)	Logistic regression	Wald statistic	Table 4	Cannot calculate effect size and standard error
Shmotkin, 2003	The first wave of the Cross-Sectional and Longitudinal Aging Study (CALAS). Israeli Jewish population	Israel	Dichotomous (HR)	Death	Interviewed from 1989 to 1992 and follow-up of the mortality status at the end of 1997, report the mean years of follow up is 7.9 years	The distinction between volunteers and nonvolunteers was made by a yes–no question of whether the respondent was presently participating in volunteering activities within organizational frameworks	142 volunteers versus 1,032 controls	Cox proportional hazard rate	Hazard ratio and 95% CI	Table 2
Small, 2014	278 community-dwelling older adults from a rural Midwestern county, Linn County, Iowa	USA	Dichotomous (HR)	Death	Baseline (1985) and 25 years of follow up	Participants indicated if they regularly engaged in volunteer work. Death: Confirmed status	Total 278; Control = 193; Treated = 85	Cox proportional hazard rate	Hazard ratio and 95% CI	Table 2.5 p. 29
Souza, 2011	Elderly active in voluntary work in Porto Alegre (Voluntary Elderly)	Brazil	Continuous	Overall quality of life, psychological health and social relationships	Measured at the same time	The WHOQOL-BREF questionnaire which contains two items from the Overall QOL (quality of life) and General Health and 24 items of satisfaction that divided into four domains: Physical health with 7 items (DOM1), psychological health with 6 items (DOM2), social relationships with 3 items (DOM3) and environmental health with 8 items (DOM4). Only the Overall QOL, psychological health and social relat…	166 treated and 33 controls	Multiple regression	Coefficients and SD	Table 2 and 3	Too high risk of bias
Tackett, 2001	For this study only (US)	USA	Continuous	Life satisfaction	Treatment and outcome at same time point (not reported.	Satisfaction with Life Scale (SWLS), measures subjective life satisfaction using a self-report.	Treated: 103, Control: 41	Stepwise multiple linear regression analysis	'b weight', 'Beta weight', r2 change, t-value and significanse level of t-value	Table 19	Too high risk of bias
Tan, 2006	The Experience Corps program in Baltimore MD. Pilot 1999 to 2000	USA	Dichotomous	Physical activity (Percentage who are active: Active individuals were defined as those who, at baseline, reported at least ten episodes in the last 2 weeks of moderate physical activity of at least 30 min duration, while inactive or Blow activity[ individuals were those with less activity)	Length of follow-up in this first year was 4 to 8 months, depending on the date of enrollment (1999-2000). It is actually post intervention measures and no follow up (see p. 956-957)	The modified Minnesota Leisure Time Physical Activity Questionnaire (MLTPAQ),	59 treated and 54 controls	None	Percents	Table 2
Tang, 2009	Three-wave panel data from the Americans’ Changing Lives survey	USA	Continuous	Self-rated health, functional dependency, and chronic conditions	Measured at the same time although volunteering is one year in retrospective but it may change from wave 2 to 3. The outcome chronic conditions are also one year in retrospective questions (1986, 1989 and 1994)	Volunteering: “Did you do volunteering in the last year for a church, synagogue, or other religious organization? for a school or educational organization? For a political group or labor union? for a senior citizens group or related organization? for any other national or local organization, including United Fund, hospital, and the like?” Self-rated health was measured by responses to the questio…	Total number of observations used: 2,738. Note that each observation does not represent a unique respondent as respondents are potentially observed in two FU waves (wave 2 and 3) and the waves are pooled. 'After imputation the samples used are 1,529 (attrition 8%) for for Wave 2, and 1,209 (attrition 28%) for Wave 3. Number of observations involving volunteering is not reported. Note they use the…	Generalized estimating equations (GEE) method	Coefficients from generalized estimating equations; no SE but SD from Wave 1 reported	Table 3	Too high risk of bias and can not calculate an effect size and SE that can be used
Tavares, 2013	2004 and 2006 Health and Retirement Study (HRS)	USA	Dichotomous	Hypertension	Volunteering 2004 (past 12 months) and outcome 2006	“Have you spent any time in the past 12 months doing volunteer work for religious, educational, health-related or other charitable organizations?”. Respondents were determined to have hypertension if (a) they said yes to the question, “In order to lower your blood pressure, are you now taking any medication?” or (b) if their systolic blood pressure as measured at interview was 140 mmHg or higher,…	Total 5,666 of which 38.2% volunteers (2164 treated and 3502 control)	Logistic regression	OR and 95% CI	Table 2	Too high risk of bias
Tomioka, 2017a	Nara Prefecture, Japan. In January and February 2011, and 3 years later (2014).	Japan	Dichotomous	Instrumental activities of daily living (IADL).	Baseline 2011 and follow up 2014	IADLs were evaluated using the Tokyo Metropolitan Institute of Gerontology Index of Competence.	Total (n = 2,774 male, n = 3,586 female)	Logistic regression	Gender separated OR (95% CI)	Table 1 model 2 p. 110	Not used in data synthesis due to overlap of data set
Tomioka, 2017b	The Nara Data Health Survey of Baby Boomers, October 2015, residents who were born in the years 1945–1949 and covered by A City’s medical insurance system.	Japan	Dichotomous	Self-rated health dichotomized into good – very good/rather good, and poor – rather poor/very poor.	Uses only 2015 questionnaire, no follow up	Self-rated: “How would you rate your overall current state of health? Is it very good, rather good, rather poor or very poor?”. Voluntary work divided into very voluntary, rather voluntary, very/rather obligatory (i.e., obligatory participation)	Total 12157 (5114 men and 7043 women)	Logistic regression	OR (95% CI) on 3 levels of degree of how voluntary the volunteer work was	Table 2 p. 2540	Too high risk of bias
Tomioka, 2017c	March 2014, residents in A City and B City in in Nara Prefecture, Japan.	Japan	Dichotomous	Poor IADL: couldn’t conduct any of the 5 items were determined to have poor IADL	Uses only 2014 questionnaire, no follow up	IADLs were evaluated using the Tokyo Metropolitan Institute of Gerontology Index of Competence.	Total 8251 males and 9429 females of which 19.9% and 16.7% were engaged in volunteer work	Poisson regression analysis with robust variance estimator. Prevalence ratio (PR) of SP for poor IADL was calculated with reference to those with non-participation in each activity.	Adjusted prevalence ratios (95% CI)	Table 4 p. 7	Too high risk of bias
Tomioka, 2017d	The Nara Data Health Survey of Baby Boomers, October 2015, residents who were born in the years 1945–1949 and covered by A City’s medical insurance system.	Japan	Continuous	Physical and mental health	Uses only 2015 questionnaire, no follow up	Japanese version of the 8-item Short-Form Health Survey (SF-8); two summary scores, the Physical Health Component Summary Score (PCS) for physical health and the Mental Health Component Summary Score (MCS) for mental health. Voluntary work divided into very voluntary, rather voluntary, very/rather obligatory (i.e., obligatory participation)	Total 5126 males and 7006 females	ANCOVA	Adjusted mean scores and SD	Table 4 and 5 p. 8-9 and table 1 (SD)	Too high risk of bias
Tomioka, 2018a	March 2014 and a follow-up survey in November 2016. Data was obtained through a prospective cohort study conducted by A City in Nara Prefecture, Japan.	Japan	Dichotomous	Instrumental activities of daily living (IADL). Decline in IADL was defined as a decrement of 1 or more points (during 33 months)	Baseline survey in March 2014 and a follow-up survey in November 2016.	IADL was assessed using 5 items from the Tokyo Metropolitan Institute of Gerontology Index of Competence (TMIG-IC)	Total Men (n = 2,637)and Women (n = 3,376), not reported by group	Logistic regression	Gender separated OR (95% CI), no participation vs moderate and no participation vs frequent participation: frequent = not less than once a week (i.e., weekly or more), moderate = several times or less a month (i.e., monthly or yearly),	Table 2 p. 8
Tomioka, 2018b	January to February, 2011 and follow up after 3 years (must be 2014). Nara Prefecture, Japan (A City and B Town).	Japan	Dichotomous	Cognitive performance: a decline in cognitive performance (i.e., CD) was defined as any change from a baseline score of 0 to any score of more than 1 at follow-up	Baseline 2011 and follow up 2014	The Cognitive Performance Scale (CPS; Morris et al., 1994), note it is self-reported	Total Men (n = 2,768) and Women (n = 3,325)	Logistic regression	Gender separated OR (95% CI)	Table 1 model 2 p. 802
Walsh, 1986	Conducted by Louis Harris and Associates, the 1981 study. Aging in the Eighties	USA	Continuous	Life satisfaction	All variables measured at the same time (1981)	Giving of one's time for the benefit of other individuals or organizations without financial remuneration, {classic volunteer) yes/no. Life satisfaction: Life Satisfaction Index Z.	Total 1820 of which 21.8% volunteered (397 and 1423 controls)	Stepwise multiple regression	None shown as 'Volunteerism was not found to be a predictor of life satisfaction' (p. 125).	Not shown	Too high risk of bias
Warburton, 2008	Australian (Brisbane) case control study of 387 participants.	Australia	Dichotomous (OR)	Fall-related hip fracture	Unclear.	The question on engaging in volunteer activity had a dichotomous response option (‘‘yes’’ or ‘‘no’’) and related to undertaking the activity on a regular basis in older age, that is, after turning 65 years of age. Notification by hospital staff of an eligible case.	Volunteers 209, control 167	Logistic regression	OR (95% CI)	Table 3	Too high risk of bias
Windsor, 2008	PATH Through Life Project, a population based study of Australian adults, second wave of data collection undertaken in 2005–2006	Australia	Continuous	Psychological Well-Being	Unclear. It is not directly reported but most likely all measures (treatment, outcome and confounders) are taken from the second wave. From Jiang et al., 2018 we know that the volunteering question concerns the 6 months prior to the survey.	Volunteering: asked "whether they ever do any voluntary work", asked "How many hours per week, on average, are you engaged in voluntary work?" and estimated number of hours spent volunteering per year. Psychological Well-Being.—Positive and negative affect was measured using the Positive and Negative Affect Schedule scales (Watson, Clark, & Tellegen, 1988).	2,136 in total. 919 treated and 1,217 controls	Analysis of covariance	Estimated marginal means (and raw SDs) adjusted for the confounders separately for 1–99, 100–199, 200–799 and 800+ hours of volunteer work per year. One of the outcomes (Negative affect) includes partner and education interaction terms as well and results only shown for the interaction terms	Table 1 and 2	Too high risk of bias. Negative affect includes partner and education interaction terms as well and results only shown for the interaction terms thus cannot be used
Yu, 2018	RAND Health and Retirement Study 2010 data collection wave	USA	Continuous	Wellbeing	No follow up, volunteering the past 12 months from interview date, 2010	Participants were asked if they had spent any time in the past 12 months doing volunteer work for religious, educational, health-related, or other charitable organizations. Wellbeing: Satisfaction with Life Scale	Total 482	Multiple regression	Coefficient and SE	Table 3-5 p. 80	Cannot calculate ES and SE. Too high risk of bias
Yuen, 2008	RCT: Residents from 5 longterm-care (LTC) facilities in Charleston County, South Carolina.	USA	Continuous	Self-rated health, depressive symptoms and life satisfaction	Measures taken at postintervention and 3-month follow-up. Intervention lasted 12 weeks.	Self-rated health was measured by asking the residents to rate their physical health on a 5-point scale (5 = excellent, 1 = poor; Chandola & Jenkinson, 2000)., depressive symptoms and life satisfaction using the Geriatric Depression Scale (GDS; Yesavage et al., 1983) and Life Satisfaction Index–A (LSI–A; Neugarten, Havighurst, & Tobin, 1961).	Intervention: 15, control: 13	Means	Means and SD (pre post and follow up)	Table 2

## Sheet: Calculate
Author/year	Outcome	Mean treated	Mean control	SD treated	SD control	N treated	N control	Pooled SD	SMD	SE SMD	Mean ES	Mean SE	HR	logOR/logHR	SE	HCI	LCI	SE from HCI	SE from LCI	SE	Mean ES	Mean SE	Treated cases	Treated non-cases	Control cases	Control non-cases	OR	SE	logOR
O'REILLY DERMOT ; ROSATO MICHAEL ; FERRY FINOLA ; MORIARTY JOHN ; LEAVY GERARD ; 2017	All-cause mortality												0.75	-0.287682		0.79	0.71	0.0265101	0.0279634	0.0272367
Tan Erwin ; Xue Qian-Li ; Li Tao ; Carlson Michelle ; Fried Linda ; 2006	Physical activity (The modified Minnesota Leisure Time Physical Activity Questionnaire (MLTPAQ),)																						23.6	35.4	13.5	40.5	2	0.411566	0.693147
Ayalon Liat ; 2008	All-cause mortality Total												0.69	-0.371064		0.92	0.51	0.146777	0.154225	0.150501
Ayalon Liat ; 2008	All-cause mortality idependently												0.77	-0.261365		1.12	0.52	0.19117	0.200287	0.195728
Ayalon Liat ; 2008	All-cause mortality for organization												0.59	-0.527633		0.95	0.37	0.24303	0.238071	0.240551
Okun Morris A; August Kristin J; Rook Karen S; Newsom Jason T; 2010	Mortality												0.82	-0.198451		1.18	0.57	0.185697	0.185545	0.185621
Shmotkin Dov ; Blumstein Tzvia ; Modan Baruch ; 2003	Mortality												0.67	-0.400478		0.89	0.51	0.144869	0.139218	0.142044
Tomata Yasutake ; Zhang Shu ; Sugiyama Kemmyo ; Tanji Fumiya ; Sugawara Yumi ; Tsuji Ichiro ; Otsuka Tatsui ; 2018	Incident functional disability, activity <1 time per month ( defined as certification for LTCI in Japan, which uses a nationally uniform standard of functional disability)												0.79	-0.235722		0.88	0.71	0.0550454	0.0544735	0.0547594	-0.206834	0.0683182
Tomata Yasutake ; Zhang Shu ; Sugiyama Kemmyo ; Tanji Fumiya ; Sugawara Yumi ; Tsuji Ichiro ; Otsuka Tatsui ; 2018	Incident functional disability, activity 1-3 times per month												0.82	-0.198451		0.93	0.73	0.0642246	0.0593162	0.0617704
Tomata Yasutake ; Zhang Shu ; Sugiyama Kemmyo ; Tanji Fumiya ; Sugawara Yumi ; Tsuji Ichiro ; Otsuka Tatsui ; 2018	Incident functional disability, activity ≥1 time per week												0.83	-0.18633		0.99	0.7	0.0899384	0.0869109	0.0884246
Harris Alex H. S; Thoresen Carl E; 2005	Mortality, rarely												1.01	0.00995033		1.5	0.69	0.201793	0.194395	0.198094	-0.105768	0.133352
	Mortality, sometime												0.89	-0.116534		1.11	0.71	0.112701	0.115284	0.113992
	Mortality, frequently												0.81	-0.210721		0.96	0.68	0.0866832	0.0892558	0.0879695
Carr Dawn C; Kail Ben Lennox; Matz-Costa Christina ; Shavit Yochai Z; 2018	Loneliness, start volunteer 1–99 hr/year Not reported but same questions as the The three-item UCLA Loneliness scale	-0.01	0	1.418	1.418	370.566	2817.48	1.418	-0.00705053	0.0552586	-0.0200944	0.0587611
Carr Dawn C; Kail Ben Lennox; Matz-Costa Christina ; Shavit Yochai Z; 2018	Loneliness, start volunteer 100+ hr/year	-0.067	0	1.418	1.418	88.23	2817.48	1.418	-0.0472374	0.108117
Carr Dawn C; Kail Ben Lennox; Matz-Costa Christina ; Shavit Yochai Z; 2018	Loneliness Stopped volunteering	0.018	0	1.418	1.418	711.722	2817.48	1.418	0.0126912	0.0419523		rho er 0	0.04			0.1	-0.01	0.0306122
Carr Dawn C; Kail Ben Lennox; Matz-Costa Christina ; Shavit Yochai Z; 2018	Loneliness continuously volunteered	-0.055	0	1.418	1.418	1894	2817.48	1.418	-0.0387808	0.0297165		rho er 0,22	0.02			0.07	-0.04	0.0255102
Tomioka Kimiko ; Kurumatani Norio ; Saeki Keigo ; 2018	IADL,, moderate participation, Men Instrumental activities of daily living											OR	0.89	-0.116534		1.2	0.66	0.152477	0.152542	0.152509	-0.182682	0.220036
Tomioka Kimiko ; Kurumatani Norio ; Saeki Keigo ; 2018	IADL,, moderate participation, Women												0.53	-0.634878		0.88	0.31	0.258696	0.273625	0.266161
Tomioka Kimiko ; Kurumatani Norio ; Saeki Keigo ; 2018	IADL,, frequent participation, Men												0.83	-0.18633		1.24	0.56	0.204817	0.20076	0.202788
Tomioka Kimiko ; Kurumatani Norio ; Saeki Keigo ; 2018	IADL, frequent participation, Women												1.23	0.207014		2.04	0.74	0.25813	0.259245	0.258687
Tomioka, Kurumatani, and Hosoi, 2018	Decline in Cognitive performance, Men The Cognitive Performance Scale (CPS; Morris et al., 1994), note it is self-reported (such as everyday decision making, short-term memory ability, verbal coherence, and self-feeding), they note in Limitations (p. 804): CD in this study was Although the cognitive assessment (CPS) we used has a close association with other objective cognitive status evaluations…												0.95	-0.0512933		1.27	0.71	0.148117	0.14857	0.148344	-0.233404	0.170815
Tomioka, Kurumatani, and Hosoi, 2018	Decline in Cognitive performance, Women												0.66	-0.415515		0.96	0.45	0.19117	0.195404	0.193287
Oman Doug ; Thoresen Carl E; McMahon Kay ; 1999	Mortality High				OBS! Footnote to table 3: any vs none: RH: 0.80, CI : 0.62, 1.04, p = .096						Non-volunteers Mortality rates per 1000 person-years	30.1	0.56	-0.579818	0.75	0.89	0.35	0.23637	0.239798	0.238084	-0.320847	0.195023
Oman Doug ; Thoresen Carl E; McMahon Kay ;	Mortality Moderate												0.94	-0.0618754		1.27	0.7	0.153516	0.150408	0.151962
Nonaka Kumiko ; Suzuki Hiroyuki ; Murayama Hiroshi ; Hasebe Masami ; Koike Takashi ; Kobayashi Erika ; Fujiwara Yoshinori ; 2017	Maintenance of functional health, participate less than once a month Functional competence was measured by the Tokyo Metropolitan Institute of Gerontology Index of Competence (TMIG-IC)											OR	0.75	-0.287682		1.44	0.39	0.332819	0.333636	0.333227	0.402121	0.43819
	Maintenance of functional health, participate more than once a month												2.98	1.09192		8.66	1.03	0.544281	0.542023	0.543152
Pettigrew et al 2019	Psychological well-being The Warwick–Edinburgh Mental Well-Being Scale,	56.03	54.52	8.67	8.68	138	211	8.67605	0.173666	0.109676
	Depression the Center for Epidemiological Studies Depression Scale,	7.47	7.9	7.34	8.42	138	211	8.01102	0.05356	0.109498
	Self-efficacy the General Self-Efficacy Scale	33.22	32.9	4.1	4.4	138	211	4.28407	0.0745338	0.109516
	Quality of life the Global Quality of Life Scale,	80.36	79.57	13.71	13.05	138	211	13.3145	0.0592055	0.109502
	Purpose of life the Purpose in Life and Personal Growth subscales of Ryff’s Psychological Well-Being Scales	68.55	66.93	12.33	12.14	138	211	12.2154	0.132333	0.109594
	Personal growth the Purpose in Life and Personal Growth subscales of Ryff’s Psychological Well-Being Scales	71.3	68.36	9.94	9.99	138	211	9.97029	0.294238	0.110044
	Self-esteem the Rosenberg Self-Esteem Scale	24.61	24.74	5.09	5.26	138	211	5.19355	-0.0249769	0.109483
	Life satisfaction Satisfaction with life was assessed on a single-item scale of 1 (Very good) to 5 (Very bad),	4.06	4.06	0.82	0.81	138	211	0.813963	0	0.109479
Konrath 2012	Mortality (OBS it is OR)											OR	0.71	-0.34249		1.1	0.46	0.223368	0.221448	0.222408
Yuen 2008	Self-rated health	2.73	3.54	0.99	1.05	15	13	1.01813	-0.772403	0.392738
OBS det er post intervention der er også en 3 months FU	Depressive symptoms Geriatric Depression Scale (GDS; Yesavage et al., 1983)	5.27	8.38	2.79	6.06	15	13	4.59791	0.656693	0.388961
	Life satisfaction Life Satisfaction Index–A (LSI–A; Neugarten, Havighurst, & Tobin, 1961).	29.47	25.23	6.12	6.92	15	13	6.50147	0.633165	0.388264
Carr 2018	Functional limitations (1–99 hr)TJEK om det er self rated. They term it a standard measure but do not report which standard measure it is, they refer to a Kail and Carr article but the information provided in that is the same (limited, do not mention it is a standard measure but refers to RAND Center for the Study of Aging as does CArr also) It is not a standard measure; in Choi H, Schoeni RF, Ma…	1.312	1.805	1.419	1.676	1378	4414	1.61858	0.304548	0.0309879	0.420517	0.0312749
	Functional limitations (100 + hr)TJEK om det er self rated	0.955	1.805	1.235	1.676	1343	4414	1.58418	0.536486	0.0315619
Okura 2018;	Mortality												0.67	-0.400478		1.1	0.42	0.252953	0.238277	0.245615
	Incident functional disability, ( defined as certification for LTCI in Japan, which uses a nationally uniform standard of functional disability)												0.7	-0.356675		0.99	0.49	0.176849	0.181977	0.179413
Kim 2017	Cognitive impairment. Cognitive function was tested by the Mini-Mental State Examination (MMSE)											OR	0.8	-0.223144		1.58	0.41	0.347229	0.341048	0.344139
Burr 2018	Incident cardiovascular disease (CVD)( nonfatal heart attack or stroke, or a CVD-related death, all in one measure) Women												0.78	-0.248461		0.92	0.66	0.0842244	0.0852317	0.084728	-0.160516	0.0929577
	Incident cardiovascular disease (CVD)( nonfatal heart attack or stroke, or a CVD-related death, all in one measure) Men												0.93	-0.0725707		1.13	0.76	0.0993818	0.102993	0.101187
Kanamori 2014	Incident functional disability											HR	0.99	-0.0100503		1.3	0.76	0.138987	0.134891	0.136939
Pai 2008	Depressive symptoms	-0.114	0	0.99	0.99	613	1001	0.99	0.115098	0.0513267
	Functional impairment (IADL and ADL combi)	-0.121	0	0.93	0.93	613	1001	0.93	0.130047	0.0513377
Lee 2011	Mortality											OR	0.69	-0.371064		0.83	0.57	0.0942521	0.0974772	0.0958646
Kim 2016	Doctor visits											Rate ratio	1.03 (0.95-1.11),
	Nights in hospital											Rate ratio	0.73 (0.62-0.87)
Nonaka Kumiko ; Suzuki Hiroyuki ; Murayama Hiroshi ; Hasebe Masami ; Koike Takashi ; Kobayashi Erika ; Fujiwara Yoshinori ; 2017	Maintenance of functional health, participate less than once a month Functional competence was measured by the Tokyo Metropolitan Institute of Gerontology Index of Competence (TMIG-IC)											OR	0.75	-0.287682		1.44	0.39	0.332819	0.333636	0.333227	0.402121	0.43819
	Maintenance of functional health, participate more than once a month												2.98	1.09192		8.66	1.03	0.544281	0.542023	0.543152
Tomioka Kimiko ; Kurumatani Norio ; Saeki Keigo ; 2018	IADL,, moderate participation, Men Instrumental activities of daily living											OR	0.89	-0.116534		1.2	0.66	0.152477	0.152542	0.152509	-0.182682	0.220036
Tomioka Kimiko ; Kurumatani Norio ; Saeki Keigo ; 2018	IADL,, moderate participation, Women												0.53	-0.634878		0.88	0.31	0.258696	0.273625	0.266161
Tomioka Kimiko ; Kurumatani Norio ; Saeki Keigo ; 2018	IADL,, frequent participation, Men												0.83	-0.18633		1.24	0.56	0.204817	0.20076	0.202788
Tomioka Kimiko ; Kurumatani Norio ; Saeki Keigo ; 2018	IADL, frequent participation, Women												1.23	0.207014		2.04	0.74	0.25813	0.259245	0.258687
Pai 2008	Functional impairment (IADL and ADL combi)	-0.121	0	0.93	0.93	613	1001	0.93	0.130047	0.0513377
								OR	0.214578	0.0847072
